# Supplementary material for: Disruption of putrescine export in experimentally evolved Ralstonia pseudosolanacearum enhances symbiosis with Mimosa pudica
Source: mBio. 2025 Dec 2;17(1):e01225-25. doi: 10.1128/mbio.01225-25 (PMC12802222; doi:10.1128/mbio.01225-25)
Supplement: Table S2 — Genome data set. [file mbio.01225-25-s0004.xlsx]

## Sheet: Feuil1
Table S2. Genome dataset used for PaeA homolog search
Organism name	Strain	Organism Groups	Class	BioSample	BioProject	Assembly	Level	Size(Mb)	GC%	Presence of PaeA homolog	% Identity
Abiotrophia defectiva	FDAARGOS_785	Terrabacteria group	Firmicutes	SAMN11056500	PRJNA231221	GCA_013267415.1	Complete	2.04683	47
Abyssicoccus albus	S31	Terrabacteria group	Firmicutes	SAMN06196447	PRJNA359636	GCA_001989575.1	Complete	1.74579	34.1
Abyssogena phaseoliformis symbiont OG214	OG214	unclassified Bacteria	Abyssogena phaseoliformis symbiont	SAMD00067080	PRJDB550	GCA_016592595.1	Complete	1.54218	37
Acaryochloris marina MBIC11017	MBIC11017	Terrabacteria group	Cyanobacteria/Melainabacteria group	SAMN02604308	PRJNA12997	GCA_000018105.1	Complete	8.3616	46.9889
Acetilactobacillus jinshanensis	HSLZ-75	Terrabacteria group	Firmicutes	SAMN10651137	PRJNA511912	GCA_004359375.1	Complete	1.61643	39.7
Acetivibrio thermocellus DSM 2360	LQRI	Terrabacteria group	Firmicutes	SAMN05210905	PRJNA324615	GCA_001692755.1	Complete	3.57758	39.2
Acetoanaerobium sticklandii	DSM 519	Terrabacteria group	Firmicutes	SAMEA3138340	PRJNA28575	GCA_000196455.1	Complete	2.71546	33.3
Acetobacterium woodii DSM 1030	DSM 1030	Terrabacteria group	Firmicutes	SAMN02603267	PRJNA60713	GCA_000247605.1	Complete	4.04478	39.3
Acetohalobium arabaticum DSM 5501	DSM 5501	Terrabacteria group	Firmicutes	SAMN00016993	PRJNA32769	GCA_000144695.1	Complete	2.4696	36.6
Acetomicrobium mobile DSM 13181	DSM 13181	Synergistetes	Synergistia	SAMN02261375	PRJNA53351	GCA_000266925.1	Complete	2.1607	48
Achromobacter xylosoxidans	AX1	Proteobacteria	Betaproteobacteria	SAMN12683688	PRJNA563576	GCA_008432465.1	Complete	6.40298	67.7
Acidaminococcus fermentans DSM 20731	DSM 20731	Terrabacteria group	Firmicutes	SAMN02598507	PRJNA33685	GCA_000025305.1	Complete	2.32977	55.8
Acidibrevibacterium fodinaquatile	G45-3	Proteobacteria	Alphaproteobacteria	SAMN09005679	PRJNA454169	GCA_003352165.1	Complete	4.03761	65.487	1	31.421
Acidiferrobacter thiooxydans	ZJ	Proteobacteria	Gammaproteobacteria	SAMN05526184	PRJNA324464	GCA_001705075.2	Complete	3.30227	63.6
Acidihalobacter yilgarnensis	F5	Proteobacteria	Gammaproteobacteria	SAMN05828143	PRJNA344521	GCA_001753245.1	Complete	3.56694	59.9	1	30.048
Acidimicrobium ferrooxidans DSM 10331	DSM 10331	Terrabacteria group	Actinobacteria	SAMN02598466	PRJNA29525	GCA_000023265.1	Complete	2.15816	68.3
Acidiphilium multivorum AIU301	AIU301	Proteobacteria	Alphaproteobacteria	SAMD00060977	PRJDA60101	GCA_000202835.1	Complete	4.21474	66.9853	1	31.643
Acidipropionibacterium acidipropionici	WGS7	Terrabacteria group	Actinobacteria	SAMN09667102	PRJNA481392	GCA_003956085.1	Complete	3.61515	68.8
Acidisarcina polymorpha	SBC82	Acidobacteria	Acidobacteriia	SAMN09460743	PRJNA476855	GCA_003330725.1	Complete	7.60073	56.8879
Acidithiobacillus ferrooxidans	YNTRS-40	Proteobacteria	Acidithiobacillia	SAMN11772250	PRJNA543563	GCA_013462805.1	Complete	3.25704	58.4696
Acidobacterium capsulatum ATCC 51196	ATCC 51196	Acidobacteria	Acidobacteriia	SAMN02603447	PRJNA28085	GCA_000022565.1	Complete	4.12736	60.5	1	31.435
Acidothermus cellulolyticus 11B	11B	Terrabacteria group	Actinobacteria	SAMN02598358	PRJNA16097	GCA_000015025.1	Complete	2.44354	66.9
Acidovorax avenae subsp. avenae ATCC 19860	ATCC 19860	Proteobacteria	Betaproteobacteria	SAMN00006197	PRJNA37867	GCA_000176855.2	Complete	5.48217	68.8	1	48.441
Acinetobacter baumannii	K09-14	Proteobacteria	Gammaproteobacteria	SAMN12769618	PRJNA565663	GCA_008632635.1	Complete	3.98023	38.9896	1	43.972
Actinoalloteichus hymeniacidonis	HPA177(T) (=DSM 45092(T))	Terrabacteria group	Actinobacteria	SAMN03295676	PRJNA273752	GCA_001747425.1	Complete	6.30639	68.1
Actinobacillus pleuropneumoniae	NCTC10976	Proteobacteria	Gammaproteobacteria	SAMEA104210806	PRJEB6403	GCA_900638445.1	Complete	2.32553	41.2	1	41.647
Actinocatenispora sera	NBRC 101916	Terrabacteria group	Actinobacteria	SAMD00219687	PRJDB9576	GCA_018324685.1	Complete	7.04424	72.6
Actinomarinicola tropica	SCSIO 58843	Terrabacteria group	Actinobacteria	SAMN13189415	PRJNA587362	GCA_009650215.1	Complete	3.71545	72.6
Actinomyces viscosus	NCTC10951	Terrabacteria group	Actinobacteria	SAMEA101153668	PRJEB6403	GCA_900637975.1	Complete	3.49124	68.9
Actinoplanes missouriensis 431	431	Terrabacteria group	Actinobacteria	SAMD00060941	PRJDA29027	GCA_000284295.1	Complete	8.77347	70.8	1	30.07
Actinopolyspora erythraea	YIM 90600	Terrabacteria group	Actinobacteria	SAMN07192573	PRJNA389211	GCA_002263515.1	Complete	5.24393	68.8
Actinosynnema mirum DSM 43827	DSM 43827	Terrabacteria group	Actinobacteria	SAMN00001904	PRJNA19705	GCA_000023245.1	Complete	8.24814	73.7
Actinotignum schaalii	CCUG 27420	Terrabacteria group	Actinobacteria	SAMN02900471	PRJNA247940	GCA_000724605.1	Complete	2.15931	62.2
Adhaeretor mobilis	HG15A2	PVC group	Planctomycetes	SAMN06143216	PRJNA357569	GCA_007741515.1	Complete	5.99686	55.1
Adhaeribacter swui	KCTC 52873	FCB group	Bacteroidetes/Chlorobi group	SAMN15236438	PRJNA639429	GCA_014217805.1	Complete	6.22591	43.0367
Adlercreutzia equolifaciens DSM 19450	DSM 19450	Terrabacteria group	Actinobacteria	SAMD00061014	PRJDB1443	GCA_000478885.1	Complete	2.86253	63.5
Advenella mimigardefordensis DPN7	DPN7	Proteobacteria	Betaproteobacteria	SAMN02641504	PRJNA178261	GCA_000521505.1	Complete	4.76413	54.2574
Aegicerativicinus sediminis	SM2-F	FCB group	Bacteroidetes/Chlorobi group	SAMN16657555	PRJNA674463	GCA_015476115.1	Complete	4.09424	36
Aeoliella mucimassa	Pan181	PVC group	Planctomycetes	SAMN10953992	PRJNA485700	GCA_007748035.1	Complete	6.60879	58
Aequoribacter fuscus	IMCC3088	Proteobacteria	Gammaproteobacteria	SAMN10929367	PRJNA522358	GCA_009910365.1	Complete	3.09539	51.7
Aequorivita sublithincola DSM 14238	DSM 14238	FCB group	Bacteroidetes/Chlorobi group	SAMN02232006	PRJNA46631	GCA_000265385.1	Complete	3.52067	36.2
Aerococcus viridans	CCUG4311	Terrabacteria group	Firmicutes	SAMN04419116	PRJNA308559	GCA_001543285.1	Complete	2.19988	39.4
Aeromicrobium erythreum	AR18	Terrabacteria group	Actinobacteria	SAMN03701813	PRJNA284384	GCA_001509405.1	Complete	3.62924	72.1
Aeromonas salmonicida	SRW-OG1	Proteobacteria	Gammaproteobacteria	SAMN14515089	PRJNA622411	GCA_012931585.1	Complete	4.62172	59	1	46.336
Aerosticca soli	Dysh456	Proteobacteria	Gammaproteobacteria	SAMD00115724	PRJDB6914	GCA_003967035.1	Complete	2.87497	68.3	1	34.873
Aestuarium zhoushanense	G7	Proteobacteria	Alphaproteobacteria	SAMN06844180	PRJNA384698	GCA_002850435.1	Complete	3.33611	56.805
Afipia carboxidovorans OM5	OM5	Proteobacteria	Alphaproteobacteria	SAMN02603254	PRJNA41025	GCA_000218565.1	Complete	3.89607	62.3535	1	30.465
Agarilytica rhodophyticola	17	Proteobacteria	Gammaproteobacteria	SAMN06187574	PRJNA359155	GCA_002157225.2	Complete	7.11381	40.9519
Agarivorans albus	JCM 21469	Proteobacteria	Gammaproteobacteria	SAMD00210911	PRJDB9476	GCA_019670105.1	Complete	4.79225	44.2
Aggregatibacter aphrophilus ATCC 33389	NCTC5906	Proteobacteria	Gammaproteobacteria	SAMEA3919800	PRJEB6403	GCA_900636915.1	Complete	2.33715	42.3	1	42.961
Agrobacterium tumefaciens	12D1	Proteobacteria	Alphaproteobacteria	SAMN10169604	PRJNA494485	GCA_003667905.1	Complete	5.44603	59.5297
Agromyces aureus	AR33	Terrabacteria group	Actinobacteria	SAMN04283684	PRJNA302856	GCA_001660485.1	Complete	4.37312	70.4
Ahniella affigens	D13	Proteobacteria	Gammaproteobacteria	SAMN08714471	PRJNA438726	GCA_003015185.1	Complete	6.12094	60.4585	1	30.536
Akkermansia muciniphila	JCM 30893	PVC group	Verrucomicrobia	SAMD00192834	PRJDB8988	GCA_009731575.1	Complete	2.87846	55.5886	1	31.49
Alcaligenes faecalis	ZD02	Proteobacteria	Betaproteobacteria	SAMN03379009	PRJNA276624	GCA_000967305.2	Complete	4.24868	56.807
Alcanivorax borkumensis SK2	SK2	Proteobacteria	Gammaproteobacteria	SAMEA3138202	PRJNA13005	GCA_000009365.1	Complete	3.12014	54.7
Algibacter alginicilyticus	HZ22	FCB group	Bacteroidetes/Chlorobi group	SAMN04156175	PRJNA298144	GCA_001310225.1	Complete	3.99477	31.8
Algoriphagus sanaruensis	M8-2	FCB group	Bacteroidetes/Chlorobi group	SAMN04111281	PRJNA296932	GCA_001593605.1	Complete	3.88261	41.4
Aliarcobacter butzleri ED-1		Proteobacteria	delta/epsilon subdivisions	SAMD00060980	PRJDA61719	GCA_000284355.1	Complete	2.25667	27.1
Alicycliphilus denitrificans	DP3	Proteobacteria	Betaproteobacteria	SAMN14566246	PRJNA624042	GCA_012530715.1	Complete	4.77003	68.1434	1	49.64
Alicyclobacillus acidocaldarius subsp. acidocaldarius DSM 446	DSM 446	Terrabacteria group	Firmicutes	SAMN00001901	PRJNA29405	GCA_000024285.1	Complete	3.20569	61.8577
Aliivibrio salmonicida LFI1238	LFI1238	Proteobacteria	Gammaproteobacteria	SAMEA1705917	PRJEA30703	GCA_000196495.1	Complete	4.65566	38.9398	1	30.233
Alistipes indistinctus	2BBH45	FCB group	Bacteroidetes/Chlorobi group	SAMD00216626	PRJDB9565	GCA_014163495.1	Complete	3.09558	54.61	1	30.993
Alkalicella caledoniensis	LB2	Terrabacteria group	Firmicutes	SAMN14689428	PRJNA626556	GCA_014467015.1	Complete	3.69537	36.2
Alkalihalobacillus halodurans C-125	C-125	Terrabacteria group	Firmicutes	SAMD00061093	PRJNA235	GCA_000011145.1	Complete	4.20235	43.7
Alkalilimnicola ehrlichii MLHE-1	MLHE-1	Proteobacteria	Gammaproteobacteria	SAMN02598349	PRJNA15763	GCA_000014785.1	Complete	3.27594	67.5
Alkaliphilus oremlandii OhILAs	OhILAs	Terrabacteria group	Firmicutes	SAMN00623039	PRJNA16083	GCA_000018325.1	Complete	3.12356	36.3
Alkalitalea saponilacus	SC/BZ-SP2	FCB group	Bacteroidetes/Chlorobi group	SAMN07200443	PRJNA389474	GCA_002201795.1	Complete	4.77557	39.3
Allochromatium vinosum DSM 180	DSM 180	Proteobacteria	Gammaproteobacteria	SAMN02598487	PRJNA32547	GCA_000025485.1	Complete	3.66907	64.2117
Allocoleopsis franciscana PCC 7113	PCC 7113	Terrabacteria group	Cyanobacteria/Melainabacteria group	SAMN02261351	PRJNA158839	GCA_000317515.1	Complete	7.96651	46.2006	1	33.412
Allofrancisella guangzhouensis	08HL01032	Proteobacteria	Gammaproteobacteria	SAMN03273550	PRJNA271279	GCA_000815225.1	Complete	1.66153	31.994
Allosaccharopolyspora coralli	E2A	Terrabacteria group	Actinobacteria	SAMN13227472	PRJNA588104	GCA_009664835.1	Complete	4.83201	68.6
Alteracholeplasma palmae J233	J233	Terrabacteria group	Tenericutes	SAMEA4532332	PRJEB1742	GCA_000968055.1	Complete	1.55423	29
Altererythrobacter epoxidivorans	CGMCC 1.7731	Proteobacteria	Alphaproteobacteria	SAMN03896005	PRJNA290561	GCA_001281485.1	Complete	2.78626	61.5
Alteromonas macleodii	Te101	Proteobacteria	Gammaproteobacteria	SAMN06093175	PRJNA355640	GCA_002849875.1	Complete	4.86739	44.5537
Alysiella filiformis	DSM 16848	Proteobacteria	Betaproteobacteria	SAMN15603186	PRJNA647881	GCA_014054525.1	Complete	2.43208	46.6
Amedibacterium intestinale	9CBEGH2	Terrabacteria group	Firmicutes	SAMD00172920	PRJDB8364	GCA_010537335.1	Complete	2.4881	33.9
Aminipila butyrica	DSM 103574	Terrabacteria group	Firmicutes	SAMN14052868	PRJNA605261	GCA_010669305.1	Complete	3.33485	44.9
Aminobacterium colombiense DSM 12261	DSM 12261	Synergistetes	Synergistia	SAMN02598488	PRJNA32587	GCA_000025885.1	Complete	1.98059	45.3
Ammonifex degensii KC4	KC4	Terrabacteria group	Firmicutes	SAMN02598268	PRJNA12390	GCA_000024605.1	Complete	2.15707	59.4168
Amphibacillus xylanus NBRC 15112	NBRC 15112	Terrabacteria group	Firmicutes	SAMD00061112	PRJNA42371	GCA_000307165.1	Complete	2.56949	35.7
Amycolatopsis mediterranei RB	RB	Terrabacteria group	Actinobacteria	SAMN02603407	PRJNA172643	GCA_000454025.1	Complete	10.2469	71.3
Amylolactobacillus amylophilus DSM 20533 = JCM 1125	DSM 20533	Terrabacteria group	Firmicutes	SAMN06162176	PRJNA357931	GCA_001936335.1	Complete	1.61035	43.7
Anabaena cylindrica PCC 7122	PCC 7122	Terrabacteria group	Cyanobacteria/Melainabacteria group	SAMN02232008	PRJNA43355	GCA_000317695.1	Complete	7.06328	38.7952	1	32.947
Anaerobacillus isosaccharinicus	NB2006	Terrabacteria group	Firmicutes	SAMN04407006	PRJNA308645	GCA_001866075.3	Complete	5.22714	36.1
Anaerococcus vaginalis	FDAARGOS_988	Terrabacteria group	Firmicutes	SAMN16357157	PRJNA231221	GCA_016127475.1	Complete	1.89396	29
Anaerocolumna cellulosilytica	SN021	Terrabacteria group	Firmicutes	SAMD00229170	PRJDB9873	GCA_014218335.1	Complete	5.43063	36.7
Anaerohalosphaera lusitana	ST-NAGAB-D1	PVC group	Planctomycetes	SAMN06284947	PRJNA369385	GCA_002007645.1	Complete	4.25097	52
Anaerolinea thermophila UNI-1	UNI-1	Terrabacteria group	Chloroflexi	SAMD00061114	PRJNA60099	GCA_000199675.1	Complete	3.53238	53.8	1	34.135
Anaeromyxobacter dehalogenans 2CP-1	2CP-1	Proteobacteria	delta/epsilon subdivisions	SAMN00000050	PRJNA20095	GCA_000022145.1	Complete	5.02933	74.7
Anaerostipes caccae	NBRC 114412	Terrabacteria group	Firmicutes	SAMN21163588	PRJNA747117	GCA_020181435.1	Complete	3.28479	44.5
Anaerotignum propionicum DSM 1682	X2	Terrabacteria group	Firmicutes	SAMN04437875	PRJNA63245	GCA_001561955.1	Complete	3.12042	38.9
Anaplasma marginale str. Florida	Florida	Proteobacteria	Alphaproteobacteria	SAMN02604306	PRJNA16369	GCA_000020305.1	Complete	1.20243	49.8
Anatilimnocola aggregata	ETA_A8	PVC group	Planctomycetes	SAMN10953900	PRJNA485700	GCA_007747655.1	Complete	9.00774	57.8
Ancylobacter pratisalsi	DSM 102029	Proteobacteria	Alphaproteobacteria	SAMN14048691	PRJNA605092	GCA_010669125.1	Complete	4.77827	65.9365	1	32.719
Aneurinibacillus thermoaerophilus	CCM 8960	Terrabacteria group	Firmicutes	SAMN20669237	PRJNA753004	GCA_019603355.1	Complete	3.73191	44.7464
Anoxybacillus gonensis	G2	Terrabacteria group	Firmicutes	SAMN03121471	PRJNA290998	GCA_001187595.1	Complete	2.80367	41.7
Anoxybacter fermentans	DY22613	Terrabacteria group	Firmicutes	SAMN05285382	PRJNA326585	GCA_003991135.1	Complete	3.55753	35.9
Antarcticibacterium flavum	KCTC 52984	FCB group	Bacteroidetes/Chlorobi group	SAMN11935687	PRJNA545845	GCA_006159205.1	Complete	4.35368	40.9
Anthocerotibacter panamensis C109	C109	Terrabacteria group	Cyanobacteria/Melainabacteria group	SAMN16265294	PRJNA665722	GCA_018389385.1	Complete	4.1878	55.5
Apibacter raozihei	HY041	FCB group	Bacteroidetes/Chlorobi group	SAMN10691118	PRJNA512963	GCA_004014855.1	Complete	3.29305	32.2
Apilactobacillus kunkeei	DSMZ 12361	Terrabacteria group	Firmicutes	SAMN20557570	PRJNA751903	GCA_019575995.1	Complete	1.54222	36.6
Aquabacterium olei	NBRC 110486	Proteobacteria	Betaproteobacteria	SAMN09010100	PRJNA454549	GCA_003100395.1	Complete	4.25631	67.2656	1	46.101
Aquella oligotrophica	DSM 100970	Proteobacteria	Betaproteobacteria	SAMN07987661	PRJNA417387	GCA_002892535.1	Complete	2.82066	36.4	1	32.414
Aquibium oceanicum	B7	Proteobacteria	Alphaproteobacteria	SAMN06054042	PRJNA354894	GCA_001889605.1	Complete	5.32456	65.0596
Aquicella siphonis	VF5	Aquificae	Aquificae	SAMN02603207	PRJNA215	GCA_000008625.1	Complete	1.59079	43.3239
Aquiluna borgnonia	15G-AUS-rot	Terrabacteria group	Actinobacteria	SAMN10640313	PRJNA510297	GCA_013283855.1	Complete	1.36271	54.8
Aquirhabdus parva	HYN0046	Proteobacteria	Gammaproteobacteria	SAMN09708414	PRJNA482501	GCA_003351745.1	Complete	3.77735	46	1	44.78
Aquirufa nivalisilvae	HME7025	FCB group	Bacteroidetes/Chlorobi group	SAMN09065711	PRJNA449135	GCA_003143535.1	Complete	3.11629	37.9
Aquisediminimonas profunda	DS48-3	Proteobacteria	Alphaproteobacteria	SAMN20368533	PRJNA749380	GCA_019443285.1	Complete	3.40652	58.5
Aquisphaera giovannonii	OJF2	PVC group	Planctomycetes	SAMN10980024	PRJNA485700	GCA_008087625.1	Complete	10.5263	70.7932	1	30.599
Aquitalea denitrificans	5YN1-3	Proteobacteria	Betaproteobacteria	SAMN13707219	PRJNA598530	GCA_009856625.1	Complete	4.5023	58.8	1	49.299
Arachidicoccus ginsenosidivorans	Gsoil 809	FCB group	Bacteroidetes/Chlorobi group	SAMN12478316	PRJNA558430	GCA_007971385.1	Complete	5.77315	41.1
Arachnia propionica	NCTC12967	Terrabacteria group	Actinobacteria	SAMEA4475699	PRJEB6403	GCA_900637725.1	Complete	3.40235	66.1
Arcanobacterium haemolyticum	NCTC8452	Terrabacteria group	Actinobacteria	SAMEA4030753	PRJEB6403	GCA_900475915.1	Complete	1.98885	53.1
Archangium gephyra	DSM 2261	Proteobacteria	delta/epsilon subdivisions	SAMN03704078	PRJNA283574	GCA_001027285.1	Complete	12.4894	69.4
Arcobacter nitrofigilis DSM 7299	DSM 7299	Proteobacteria	delta/epsilon subdivisions	SAMN02598489	PRJNA32593	GCA_000092245.1	Complete	3.19224	28.4
Arcobacter porcinus	CCUG 56899	Proteobacteria	delta/epsilon subdivisions	SAMN10884417	PRJNA521386	GCA_004299785.2	Complete	2.01822	27.2
Arcticibacterium luteifluviistationis	SM1504	FCB group	Bacteroidetes/Chlorobi group	SAMN09208224	PRJNA471374	GCA_003258705.1	Complete	5.37984	37.2	1	30.935
Arenibacter algicola	SMS7	FCB group	Bacteroidetes/Chlorobi group	SAMN07322679	PRJNA380207	GCA_002234495.1	Complete	5.85778	39.8442
Aromatoleum aromaticum EbN1	EbN1	Proteobacteria	Betaproteobacteria	SAMEA3138218	PRJNA13242	GCA_000025965.1	Complete	4.72726	64.6764	1	48.227
Arsenophonus nasoniae	FIN	Proteobacteria	Gammaproteobacteria	SAMN11265189	PRJNA529362	GCA_004768525.1	Complete	4.98711	38.7659
Arthrobacter crystallopoietes	DSM 20117	Terrabacteria group	Actinobacteria	SAMN06162171	PRJNA357926	GCA_002849715.1	Complete	5.0327	64.3581
Asaia bogorensis NBRC 16594	NBRC 16594	Proteobacteria	Alphaproteobacteria	SAMD00019081	PRJDB519	GCA_001547995.1	Complete	3.19827	59.8	1	41.725
Asticcacaulis excentricus CB 48	CB 48	Proteobacteria	Alphaproteobacteria	SAMN00002561	PRJNA32595	GCA_000175215.2	Complete	4.30878	59.5298	1	32.854
Athalassotoga saccharophila	NAS-01	Thermotogae	Thermotogae	SAMD00164671	PRJDB8084	GCA_009936215.1	Complete	2.045	40.3867
Atlantibacter hermannii	ATCC 33651	Proteobacteria	Gammaproteobacteria	SAMN01915842	PRJNA218110	GCA_008064855.1	Complete	4.31532	54.3	1	47.477
Atribacter laminatus	RT761	Atribacterota	Atribacteria	SAMN11246273	PRJNA528842	GCA_015775515.1	Complete	3.10122	38.7
Aurantiacibacter gangjinensis	CGMCC 1.15024	Proteobacteria	Alphaproteobacteria	SAMN05967050	PRJNA352100	GCA_001886695.1	Complete	2.72495	62.7169
Aurantimicrobium minutum	KNC	Terrabacteria group	Actinobacteria	SAMD00047652	PRJDB4581	GCA_002355535.1	Complete	1.62239	52.8	1	32.634
Aureimonas populi	KCTC 42087	Proteobacteria	Alphaproteobacteria	SAMN18559412	PRJNA718710	GCA_017815515.1	Complete	3.82231	68.2	1	33.257
Aureliella helgolandensis	Q31a	PVC group	Planctomycetes	SAMN10953988	PRJNA485700	GCA_007752135.1	Complete	8.43996	55.3
Avibacterium paragallinarum	ESV-135	Proteobacteria	Gammaproteobacteria	SAMN14403341	PRJNA232651	GCA_011765605.1	Complete	2.52113	40.9	1	42.958
Azoarcus olearius	DQS-4	Proteobacteria	Betaproteobacteria	SAMN03468107	PRJNA280719	GCA_001682385.1	Complete	4.45175	67.8	1	45.346
Azorhizobium caulinodans ORS 571	ORS 571	Proteobacteria	Alphaproteobacteria	SAMD00060925	PRJDA19267	GCA_000010525.1	Complete	5.36977	67.3	1	30.435
Azospira restricta	DSM 18626	Proteobacteria	Betaproteobacteria	SAMN16756644	PRJNA676164	GCA_016858125.1	Complete	3.97521	68.6	1	33.493
Azospirillum thiophilum	BV-S	Proteobacteria	Alphaproteobacteria	SAMN03993951	PRJNA292868	GCA_001305595.1	Complete	7.60946	68.1638	1	32.779
Azotobacter vinelandii	DJ	Proteobacteria	Gammaproteobacteria	SAMN02604349	PRJNA16	GCA_000021045.1	Complete	5.36532	65.7	1	33.953
Bacillus cereus	BC33	Terrabacteria group	Firmicutes	SAMN18603886	PRJNA719349	GCA_018309165.1	Complete	5.45736	35.3714
Bacillus selenitireducens MLS10	MLS10	Terrabacteria group	Firmicutes	SAMN00000036	PRJNA13376	GCA_000093085.1	Complete	3.59249	48.7
Bacteriovorax stolpii	AC01	Proteobacteria	Oligoflexia	SAMN09407960	PRJNA475987	GCA_006874605.1	Complete	3.88087	40.8
Bacteroides fragilis	FDAARGOS_1225	FCB group	Bacteroidetes/Chlorobi group	SAMN16357367	PRJNA231221	GCA_016889925.1	Complete	5.24894	43.1906	1	30.733
Baekduia soli	BR7-21	Terrabacteria group	Actinobacteria	SAMN12429830	PRJNA558580	GCA_007970665.1	Complete	5.21225	74
Barnesiella viscericola DSM 18177	C46, DSM 18177	FCB group	Bacteroidetes/Chlorobi group	SAMN02769649	PRJNA51771	GCA_000512915.1	Complete	3.07686	51.7	1	31.85
Bartonella tribocorum CIP 105476	type strain:506 = CIP 105476	Proteobacteria	Alphaproteobacteria	SAMEA3138339	PRJNA28109	GCA_000196435.1	Complete	2.6424	38.8655
Basfia succiniciproducens	JF4016	Proteobacteria	Gammaproteobacteria	SAMN04536521	PRJNA283783	GCA_011455875.1	Complete	2.25319	42.4	1	40.887
Basilea psittacipulmonis DSM 24701	DSM 24701	Proteobacteria	Betaproteobacteria	SAMN02940631	PRJNA256137	GCA_000743945.1	Complete	1.95907	40.3	1	30.288
Bathymodiolus thermophilus thioautotrophic gill symbiont	EPR9N	Proteobacteria	Gammaproteobacteria	SAMN07956337	PRJNA416436	GCA_003711265.1	Complete	2.83269	38.6
Bdellovibrio bacteriovorus	109J	Proteobacteria	Oligoflexia	SAMN02743506	PRJNA246120	GCA_000691605.1	Complete	3.83043	50.7
Beggiatoa leptomitoformis	D-402	Proteobacteria	Gammaproteobacteria	SAMN03988806	PRJNA292821	GCA_001305575.3	Complete	4.26532	40.5
Beijerinckia indica subsp. indica ATCC 9039	ATCC 9039	Proteobacteria	Alphaproteobacteria	SAMN02598441	PRJNA20841	GCA_000019845.1	Complete	4.41862	57.0207
Belliella baltica DSM 15883	DSM 15883	FCB group	Bacteroidetes/Chlorobi group	SAMN02232009	PRJNA50619	GCA_000265405.1	Complete	4.1966	36.8
Bermanella marisrubri	RED65	Proteobacteria	Gammaproteobacteria	SAMN14559901	PRJNA622823	GCA_012295615.1	Complete	3.55039	43.9537
Bernardetia litoralis DSM 6794	DSM 6794	FCB group	Bacteroidetes/Chlorobi group	SAMN02261370	PRJNA51775	GCA_000265505.1	Complete	4.91934	30.7
Berryella intestinalis	1968-01-03	Terrabacteria group	Actinobacteria	SAMN02951405	PRJNA257396	GCA_000814825.1	Complete	1.96709	63.6
Beutenbergia cavernae DSM 12333	DSM 12333	Terrabacteria group	Actinobacteria	SAMN02598436	PRJNA20827	GCA_000023105.1	Complete	4.66918	73.1
Bibersteinia trehalosi USDA-ARS-USMARC-188	USDA-ARS-USMARC-188	Proteobacteria	Gammaproteobacteria	SAMN03081509	PRJNA182311	GCA_000521725.1	Complete	2.34097	41	1	39.352
Bifidobacterium longum subsp. longum JCM 1217	JCM 1217	Terrabacteria group	Actinobacteria	SAMD00060951	PRJDA32047	GCA_000196555.1	Complete	2.38516	60.3
Bisgaardia hudsonensis	M327/99/2	Proteobacteria	Gammaproteobacteria	SAMN04539621	PRJNA283783	GCA_013377195.1	Complete	2.12564	33.7	1	41.08
Blastochloris viridis	ATCC 19567	Proteobacteria	Alphaproteobacteria	SAMN04123293	PRJNA297399	GCA_001402875.1	Complete	3.72484	67.9	1	30.496
Blastomonas fulva	T2	Proteobacteria	Alphaproteobacteria	SAMN06473103	PRJNA377807	GCA_003431825.1	Complete	4.12321	64.1727
Blattabacterium punctulatus	CPUml	FCB group	Bacteroidetes/Chlorobi group	SAMN09356176	PRJNA474610	GCA_003226695.1	Complete	0.615935	24.1328
Blautia hansenii DSM 20583	DSM 20583	Terrabacteria group	Firmicutes	SAMN07340700	PRJNA393727	GCA_002222595.2	Complete	3.06595	39
Blochmannia endosymbiont of Polyrhachis (Hedomyrma) turneri	675	Proteobacteria	Gammaproteobacteria	SAMN02808313	PRJNA249056	GCA_000973505.1	Complete	0.749321	29.1
Bombilactobacillus bombi	BI-2.5	Terrabacteria group	Firmicutes	SAMN09629875	PRJNA480015	GCA_003522965.1	Complete	1.84208	34.7
Bordetella bronchiseptica	NCTC10543	Proteobacteria	Betaproteobacteria	SAMEA3893452	PRJEB6403	GCA_900636925.1	Complete	5.19976	68.3
Borrelia recurrentis A1	A1	Spirochaetes	Spirochaetia	SAMN02603586	PRJNA18233	GCA_000019705.1	Complete	1.24216	27.5118
Borreliella afzelii Tom3107	Tom3107	Spirochaetes	Spirochaetia	SAMN02378865	PRJNA218503	GCA_000741005.1	Complete	0.987652	28.1628
Bosea vaviloviae	Vaf18	Proteobacteria	Alphaproteobacteria	SAMN05730837	PRJNA316801	GCA_001741865.1	Complete	6.71355	65.3684	1	31.207
Boudabousia tangfeifanii	VUL4_3	Terrabacteria group	Actinobacteria	SAMN05938308	PRJNA350350	GCA_001856685.1	Complete	2.20783	51.9
Brachybacterium faecium DSM 4810	DSM 4810	Terrabacteria group	Actinobacteria	SAMN00002685	PRJNA17026	GCA_000023405.1	Complete	3.61499	72
Brachyspira hyodysenteriae	Bh743-7	Spirochaetes	Spirochaetia	SAMN13511716	PRJNA594292	GCA_017751225.1	Complete	3.08516	27.0504
Bradymonas sediminis	FA350	Proteobacteria	delta/epsilon subdivisions	SAMN09396997	PRJNA475614	GCA_003258315.1	Complete	5.04568	61.1
Bradyrhizobium japonicum	5038	Proteobacteria	Alphaproteobacteria	SAMN15394813	PRJNA642409	GCA_013752735.1	Complete	9.22625	63.7
Bremerella volcania	Pan97	PVC group	Planctomycetes	SAMN10954004	PRJNA485700	GCA_007748115.1	Complete	6.49618	56.2
Brenneria goodwinii	FRB141	Proteobacteria	Gammaproteobacteria	SAMN04388496	PRJNA308225	GCA_002291445.1	Complete	5.36073	53.1	1	47.867
Brevibacillus brevis	NCTC2611	Terrabacteria group	Firmicutes	SAMEA4007825	PRJEB6403	GCA_900637055.1	Complete	6.727	47.4
Brevibacterium linens	ATCC 19391	Terrabacteria group	Actinobacteria	SAMN08162100	PRJNA421982	GCA_003999335.1	Complete	3.8143	64.7875
Brevilactibacter coleopterorum	HDW11	Terrabacteria group	Actinobacteria	SAMN14260667	PRJNA609859	GCA_011393335.1	Complete	3.6719	72.1
Brevundimonas subvibrioides ATCC 15264	ATCC 15264	Proteobacteria	Alphaproteobacteria	SAMN00007485	PRJNA36643	GCA_000144605.1	Complete	3.44526	68.4	1	30.969
Breznakiella homolactica	RmG30	Spirochaetes	Spirochaetia	SAMN17121750	PRJNA686720	GCA_016616095.2	Complete	4.64611	52.9
Brochothrix thermosphacta	TMW 2.1564	Terrabacteria group	Firmicutes	SAMN05511621	PRJNA336488	GCA_001703515.1	Complete	2.57837	36.3979
Brucella abortus 2308	2308	Proteobacteria	Alphaproteobacteria	SAMEA3138256	PRJNA16203	GCA_000054005.1	Complete	3.27831	57.2353	1	31.175
Buchnera aphidicola str. Bp (Baizongia pistaciae)	Bp (Baizongia pistaciae)	Proteobacteria	Gammaproteobacteria	SAMN02604289	PRJNA256	GCA_000007725.1	Complete	0.618379	25.3004
Burkholderia cenocepacia	MSMB384WGS	Proteobacteria	Betaproteobacteria	SAMN03449602	PRJNA279182	GCA_001718895.1	Complete	7.7806	67.2443
Buttiauxella agrestis	DSM 9389	Proteobacteria	Gammaproteobacteria	SAMD00224198	PRJDB9774	GCA_013234275.1	Complete	4.56625	50.7	1	48.009
Butyricimonas virosa	FDAARGOS_1229	FCB group	Bacteroidetes/Chlorobi group	SAMN16357371	PRJNA231221	GCA_016889065.1	Complete	4.81314	42.4
Butyrivibrio proteoclasticus B316	B316	Terrabacteria group	Firmicutes	SAMN02602973	PRJNA29153	GCA_000145035.1	Complete	4.40489	39.999
Caballeronia insecticola	RPE64	Proteobacteria	Betaproteobacteria	SAMD00012854	PRJDB1103	GCA_000402035.1	Complete	6.96449	63.1457
Caldalkalibacillus thermarum TA2.A1	TA2.A1	Terrabacteria group	Firmicutes	SAMN15595112	PRJNA638815	GCA_019856495.1	Complete	3.34491	47.6
Caldanaerobacter subterraneus subsp. tengcongensis MB4	MB4	Terrabacteria group	Firmicutes	SAMN02603009	PRJNA249	GCA_000007085.1	Complete	2.68945	37.6
Caldibacillus thermoamylovorans	SSBM	Terrabacteria group	Firmicutes	SAMN07665164	PRJNA407857	GCA_003096215.1	Complete	4.01617	37.5
Caldicellulosiruptor saccharolyticus DSM 8903	DSM 8903	Terrabacteria group	Firmicutes	SAMN00623033	PRJNA13466	GCA_000016545.1	Complete	2.97027	35.3
Caldichromatium japonicum	No.7	Proteobacteria	Gammaproteobacteria	SAMN13885595	PRJNA602199	GCA_011290485.1	Complete	2.98987	61.2
Caldilinea aerophila DSM 14535 = NBRC 104270	DSM 14535	Terrabacteria group	Chloroflexi	SAMD00061033	PRJDB47	GCA_000281175.1	Complete	5.14487	58.8	1	30.824
Caldimicrobium thiodismutans	TF1	Thermodesulfobacteria	Thermodesulfobacteria	SAMD00039083	PRJDB4154	GCA_001548275.1	Complete	1.81495	38.3
Caldisericum exile AZM16c01	AZM16c01	Caldiserica/Cryosericota group	Caldiserica	SAMD00061110	PRJNA41615	GCA_000284335.1	Complete	1.5581	35.4
Calditerrivibrio nitroreducens DSM 19672	DSM 19672	Deferribacteres	Deferribacteres	SAMN00102793	PRJNA49523	GCA_000183405.1	Complete	2.21655	35.6755
Caldithrix abyssi DSM 13497	LF13	Calditrichaeota	Calditrichia	SAMN05946030	PRJNA350778	GCA_001886815.1	Complete	4.97854	45.1
Caminibacter mediatlanticus TB-2	TB-2	Proteobacteria	delta/epsilon subdivisions	SAMN02436122	PRJNA543630	GCA_005843985.1	Complete	1.68589	26.9
Campylobacter fetus subsp. fetus 82-40	82-40	Proteobacteria	delta/epsilon subdivisions	SAMN02604050	PRJNA16293	GCA_000015085.1	Complete	1.77361	33.3
Candidatus Pelagibacter ubique HTCC1062	HTCC1062	Proteobacteria	Alphaproteobacteria	SAMN02603690	PRJNA13989	GCA_000012345.1	Complete	1.30876	29.7
Capnocytophaga gingivalis	H1496	FCB group	Bacteroidetes/Chlorobi group	SAMN06289147	PRJNA369395	GCA_002302415.1	Complete	2.83863	40.1
Caproicibacter fermentans	7D4C2	Terrabacteria group	Firmicutes	SAMN14452107	PRJNA615378	GCA_014303955.1	Complete	3.94736	51.6
Caproicibacterium amylolyticum	LBM18003	Terrabacteria group	Firmicutes	SAMN15783688	PRJNA656405	GCA_014467055.1	Complete	2.9962	48.5
Carboxydothermus hydrogenoformans Z-2901	Z-2901	Terrabacteria group	Firmicutes	SAMN02603998	PRJNA253	GCA_000012865.1	Complete	2.40152	42
Cardinium endosymbiont cEper1 of Encarsia pergandiella	cEper1	FCB group	Bacteroidetes/Chlorobi group	SAMEA2272294	PRJEA66421	GCA_000304455.1	Complete	0.94493	36.288
Cardiobacterium hominis	NCTC10426	Proteobacteria	Gammaproteobacteria	SAMEA4412685	PRJEB6403	GCA_900637305.1	Complete	2.67076	59.2
Carnobacterium divergens	TMW 2.1579	Terrabacteria group	Firmicutes	SAMN05511624	PRJNA336488	GCA_001703555.1	Complete	2.66632	35
Casimicrobium huifangae	SJ-1	Proteobacteria	Betaproteobacteria	SAMN12116251	PRJNA550220	GCA_009746125.1	Complete	4.4659	62.4	1	30.645
Castellaniella defragrans 65Phen	65Phen	Proteobacteria	Betaproteobacteria	SAMEA3138971	PRJEB5080	GCA_000612685.1	Complete	3.95282	68.9
Catenovulum sediminis	WS1-A	Proteobacteria	Gammaproteobacteria	SAMN12257642	PRJNA554209	GCA_007289895.1	Complete	4.868	40.7532	1	41.363
Catenulispora acidiphila DSM 44928	DSM 44928	Terrabacteria group	Actinobacteria	SAMN02598445	PRJNA21085	GCA_000024025.1	Complete	10.4678	69.8
Caulobacter segnis	TK0059	Proteobacteria	Alphaproteobacteria	SAMN06675636	PRJNA381387	GCA_003015125.1	Complete	4.65547	67.7	1	32.639
Cedecea neteri	FDAARGOS_392	Proteobacteria	Gammaproteobacteria	SAMN07312436	PRJNA231221	GCA_002393445.1	Complete	5.4693	54.2162	1	48.113
Celeribacter indicus	P73	Proteobacteria	Alphaproteobacteria	SAMN03280159	PRJNA170415	GCA_000819565.1	Complete	4.96939	65.7311
Celerinatantimonas diazotrophica	CEDIAZO1	Proteobacteria	Gammaproteobacteria	SAMEA9554956	PRJEB37438	GCA_914590485.1	Complete	4.00514	43.7	1	30.303
Cellulomonas fimi ATCC 484	ATCC 484	Terrabacteria group	Actinobacteria	SAMN00713615	PRJNA33691	GCA_000212695.1	Complete	4.26634	74.7
Cellulophaga algicola DSM 14237	DSM 14237	FCB group	Bacteroidetes/Chlorobi group	SAMN00190054	PRJNA41529	GCA_000186265.1	Complete	4.88835	33.8
Cellulosilyticum lentocellum DSM 5427	DSM 5427	Terrabacteria group	Firmicutes	SAMN00013959	PRJNA41511	GCA_000178835.2	Complete	4.71424	34.3
Cellulosimicrobium cellulans	ORNL-0100	Terrabacteria group	Actinobacteria	SAMN18352201	PRJNA282954	GCA_018128265.1	Complete	4.41161	74.4542
Cereibacter sphaeroides KD131	KD131	Proteobacteria	Alphaproteobacteria	SAMN02603252	PRJNA31111	GCA_000021005.1	Complete	4.71114	69.1055	1	31.323
Changchengzhania lutea	SM1355	FCB group	Bacteroidetes/Chlorobi group	SAMN11445384	PRJNA533199	GCA_006974145.1	Complete	4.13096	34.8
Chania multitudinisentens RB-25	RB-25	Proteobacteria	Gammaproteobacteria	SAMN02569064	PRJNA232738	GCA_000520015.2	Complete	5.48818	50.9	1	47.706
Chitinibacter fontanus	STM-7	Proteobacteria	Betaproteobacteria	SAMN15488471	PRJNA645016	GCA_013423785.1	Complete	3.63498	50.3	1	47.086
Chitinimonas arctica	R3-44	Proteobacteria	Betaproteobacteria	SAMN12259023	PRJNA554229	GCA_007431345.1	Complete	5.29248	60.8	1	33.634
Chitinolyticbacter meiyuanensis	SYBC-H1	Proteobacteria	Betaproteobacteria	SAMN12169316	PRJNA551937	GCA_008033135.1	Complete	4.32596	63.5	1	48.558
Chitinophaga pinensis DSM 2588	DSM 2588	FCB group	Bacteroidetes/Chlorobi group	SAMN00001914	PRJNA27951	GCA_000024005.1	Complete	9.12735	45.2	1	34.845
Chlamydia pneumoniae TW-183	TW-183	PVC group	Chlamydiae	SAMN02602979	PRJNA420	GCA_000007205.1	Complete	1.22593	40.6
Chloracidobacterium thermophilum B	B	Acidobacteria	Blastocatellia	SAMN02603950	PRJNA62457	GCA_000226295.1	Complete	3.69537	61.3452	1	30.077
Chlorobaculum tepidum TLS	TLS	FCB group	Bacteroidetes/Chlorobi group	SAMN02604006	PRJNA302	GCA_000006985.1	Complete	2.15495	56.5	1	32.547
Chlorobium phaeobacteroides DSM 266	DSM 266	FCB group	Bacteroidetes/Chlorobi group	SAMN02598273	PRJNA12609	GCA_000015125.1	Complete	3.1339	48.4	1	32.854
Chloroflexus aurantiacus J-10-fl	J-10-fl	Terrabacteria group	Chloroflexi	SAMN02598539	PRJNA59	GCA_000018865.1	Complete	5.25854	56.7	1	31.368
Chloroherpeton thalassium ATCC 35110	ATCC 35110	FCB group	Bacteroidetes/Chlorobi group	SAMN02598461	PRJNA29215	GCA_000020525.1	Complete	3.29346	45	1	31.382
Chondromyces crocatus	Cm c5	Proteobacteria	delta/epsilon subdivisions	SAMN03651481	PRJNA283496	GCA_001189295.1	Complete	11.3881	68.7
Christensenella minuta	DSM 22607	Terrabacteria group	Firmicutes	SAMN06329641	PRJNA374621	GCA_003628755.1	Complete	2.96929	51.4
Chromobacterium violaceum	FDAARGOS_1273	Proteobacteria	Betaproteobacteria	SAMN16357415	PRJNA231221	GCA_016890085.1	Complete	4.80804	64.902	1	49.769
Chromohalobacter salexigens DSM 3043	DSM 3043	Proteobacteria	Gammaproteobacteria	SAMN02598275	PRJNA12636	GCA_000055785.1	Complete	3.69665	63.9
Chroococcidiopsis thermalis PCC 7203	PCC 7203	Terrabacteria group	Cyanobacteria/Melainabacteria group	SAMN02261359	PRJNA38119	GCA_000317125.1	Complete	6.6894	44.4387	1	33.023
Chryseobacterium joostei	DSM 16927	FCB group	Bacteroidetes/Chlorobi group	SAMN05421768	PRJNA498534	GCA_003815775.1	Complete	4.89062	35.4673
Chryseoglobus indicus	CTD02-10-2	Terrabacteria group	Actinobacteria	SAMN15187291	PRJNA638368	GCA_013414345.1	Complete	2.58535	69.6
Chryseolinea soli	KIS68-18	FCB group	Bacteroidetes/Chlorobi group	SAMN10059839	PRJNA490823	GCA_003589925.1	Complete	8.24139	50.9
Ciceribacter thiooxidans	F43B	Proteobacteria	Alphaproteobacteria	SAMN15685211	PRJNA649888	GCA_014126615.1	Complete	5.04339	62.7986
Citrifermentans bemidjiense Bem	Bem	Proteobacteria	delta/epsilon subdivisions	SAMN02598400	PRJNA17707	GCA_000020725.1	Complete	4.61515	60.3
Citrobacter koseri ATCC BAA-895	ATCC BAA-895	Proteobacteria	Gammaproteobacteria	SAMN02603912	PRJNA12716	GCA_000018045.1	Complete	4.73536	53.7998	1	47.706
Clavibacter michiganensis subsp. michiganensis	UF1	Terrabacteria group	Actinobacteria	SAMN10388396	PRJNA504046	GCA_009739655.1	Complete	3.36555	72.5474
Cloacibacillus porcorum	CL-84	Synergistetes	Synergistia	SAMN05441363	PRJNA335387	GCA_001701045.1	Complete	3.58519	54.8
Cloacibacterium normanense	NRS-1	FCB group	Bacteroidetes/Chlorobi group	SAMN05731713	PRJNA498697	GCA_003860565.1	Complete	2.75956	33.1
Clostridioides difficile	S-0253	Terrabacteria group	Firmicutes	SAMN19491759	PRJNA734443	GCA_018885085.1	Complete	4.09589	28.4934
Clostridium perfringens	CPI 18-6	Terrabacteria group	Firmicutes	SAMN18175750	PRJNA707150	GCA_020138775.1	Complete	3.27542	28.4892
Clostridium scindens	G10	Terrabacteria group	Firmicutes	SAMD00239677	PRJDB10323	GCA_020892115.1	Complete	3.31559	46.5
Cnuibacter physcomitrellae	XA(T)	Terrabacteria group	Actinobacteria	SAMN06622498	PRJNA379856	GCA_002096055.1	Complete	4.35165	70.8046
Cognaticolwellia beringensis	NB097-1	Proteobacteria	Gammaproteobacteria	SAMN06606376	PRJNA378583	GCA_002076895.1	Complete	4.66127	38.5
Cohnella candidum	18JY8-7	Terrabacteria group	Firmicutes	SAMN10259933	PRJNA497504	GCA_003713065.1	Complete	5.28905	57
Collimonas fungivorans	Ter6	Proteobacteria	Betaproteobacteria	SAMN04195674	PRJNA299268	GCA_001584145.1	Complete	5.59973	59
Collinsella stercoris DSM 13279	FDAARGOS_1572	Terrabacteria group	Actinobacteria	SAMN22091669	PRJNA231221	GCA_020735465.1	Complete	2.46075	63.4
Colwellia psychrerythraea 34H	34H	Proteobacteria	Gammaproteobacteria	SAMN02604001	PRJNA275	GCA_000012325.1	Complete	5.37318	38
Comamonas aquatica	NEB418	Proteobacteria	Betaproteobacteria	SAMN18676188	PRJNA622823	GCA_018064205.1	Complete	3.96919	64.5	1	45.393
Companilactobacillus farciminis KCTC 3681 = DSM 20184	DSM 20184	Terrabacteria group	Firmicutes	SAMN05913070	PRJNA348651	GCA_002706745.1	Complete	2.55184	36.4
Conchiformibius steedae	DSM 2580	Proteobacteria	Betaproteobacteria	SAMN15603187	PRJNA647881	GCA_014054725.1	Complete	2.20512	50.6563	1	43.972
Conexibacter woesei DSM 14684	DSM 14684	Terrabacteria group	Actinobacteria	SAMN00002582	PRJNA20745	GCA_000025265.1	Complete	6.35937	72.7
Constantimarinum furrinae	ALE3EI	FCB group	Bacteroidetes/Chlorobi group	SAMN11269519	PRJNA529554	GCA_014295415.1	Complete	2.9873	40.4
Coprobacter secundus subsp. similis	2CBH44	FCB group	Bacteroidetes/Chlorobi group	SAMD00236451	PRJDB10247	GCA_015097275.1	Complete	4.17147	38.4	1	31.221
Coprococcus comes	FDAARGOS_1339	Terrabacteria group	Firmicutes	SAMN16357481	PRJNA231221	GCA_016904155.1	Complete	3.37307	42.5
Coprothermobacter proteolyticus DSM 5265	DSM 5265	Coprothermobacterota	Coprothermobacteria	SAMN02603927	PRJNA30729	GCA_000020945.1	Complete	1.42491	44.8
Coraliomargarita akajimensis DSM 45221	DSM 45221	PVC group	Verrucomicrobia	SAMN02598501	PRJNA33365	GCA_000025905.1	Complete	3.75077	53.6
Corallococcus coralloides DSM 2259	DSM 2259	Proteobacteria	delta/epsilon subdivisions	SAMN02603593	PRJNA82779	GCA_000255295.1	Complete	10.0806	69.9	1	30.457
Coriobacterium glomerans PW2	PW2	Terrabacteria group	Actinobacteria	SAMN00713604	PRJNA42699	GCA_000195315.1	Complete	2.11568	60.4
Corynebacterium glutamicum SCgG2	SCgG2	Terrabacteria group	Actinobacteria	SAMN02603964	PRJNA175241	GCA_000404185.1	Complete	3.35062	53.9
Costertonia aggregata	KCCM 42265	FCB group	Bacteroidetes/Chlorobi group	SAMN15423675	PRJNA643680	GCA_013402795.1	Complete	3.91033	39.4
Coxiella endosymbiont of Amblyomma americanum	C904	Proteobacteria	Gammaproteobacteria	SAMN03273000	PRJNA233416	GCA_000815025.1	Complete	0.656901	34.6	1	Proteobacteria
Coxiella-like endosymbiont of Amblyomma americanum	CLE-AaGA	Proteobacteria	Gammaproteobacteria	SAMN06848168	PRJNA374336	GCA_002850495.1	Complete	0.656933	34.6
Crassaminicella profunda	Ra1766H	Terrabacteria group	Firmicutes	SAMN21034494	PRJNA758759	GCA_019884785.1	Complete	4.5891	31.5
Crinalium epipsammum PCC 9333	PCC 9333	Terrabacteria group	Cyanobacteria/Melainabacteria group	SAMN02261349	PRJNA158835	GCA_000317495.1	Complete	5.62041	40.1979	1	32.319
Croceibacter atlanticus HTCC2559	HTCC2559	FCB group	Bacteroidetes/Chlorobi group	SAMN02603922	PRJNA13570	GCA_000196315.1	Complete	2.95296	33.9
Croceibacterium atlanticum	26DY36	Proteobacteria	Alphaproteobacteria	SAMN03658145	PRJNA282882	GCA_001008165.2	Complete	3.47511	61.9128
Croceicoccus naphthovorans	PQ-2	Proteobacteria	Alphaproteobacteria	SAMN03757733	PRJNA285726	GCA_001028705.1	Complete	3.86356	62.604
Croceimicrobium hydrocarbonivorans	A20-9	FCB group	Bacteroidetes/Chlorobi group	SAMN15691429	PRJNA650022	GCA_014524565.1	Complete	4.0356	43.2
Crocosphaera subtropica ATCC 51142	ATCC 51142	Terrabacteria group	Cyanobacteria/Melainabacteria group	SAMN02604312	PRJNA20319	GCA_000017845.1	Complete	5.46038	37.967	1	33.014
Cronobacter sakazakii	CS-931	Proteobacteria	Gammaproteobacteria	SAMN07540307	PRJNA399551	GCA_003516125.3	Complete	4.43799	56.8946	1	48.165
Cruoricaptor ignavus	M1214	FCB group	Bacteroidetes/Chlorobi group	SAMN16424887	PRJNA668829	GCA_014961145.1	Complete	2.12034	45.2
Cryobacterium arcticum	PAMC 27867	Terrabacteria group	Actinobacteria	SAMN05271266	PRJNA326192	GCA_001679725.1	Complete	4.35123	68.3793
Cryptobacterium curtum DSM 15641	DSM 15641	Terrabacteria group	Actinobacteria	SAMN02598434	PRJNA20739	GCA_000023845.1	Complete	1.6178	50.9
Cupriavidus pinatubonensis	HN-2	Proteobacteria	Betaproteobacteria	SAMN20599101	PRJNA752476	GCA_019602855.1	Complete	7.54866	64.2731	1	64.237
Curtobacterium flaccumfaciens pv. flaccumfaciens	BRIP:70614	Terrabacteria group	Actinobacteria	SAMN17166486	PRJNA687999	GCA_017909455.1	Complete	3.89691	70.8463
Cutibacterium acnes HL096PA1	HL096PA1	Terrabacteria group	Actinobacteria	SAMN02604074	PRJNA81129	GCA_000376705.1	Complete	2.54977	60.1523
Cyanobacterium aponinum PCC 10605	PCC 10605	Terrabacteria group	Cyanobacteria/Melainabacteria group	SAMN02261329	PRJNA158691	GCA_000317675.1	Complete	4.17697	34.9729
cyanobacterium endosymbiont of Epithemia turgida isolate EtSB Lake Yunoko	ETSB Lake Yunoko	Terrabacteria group	Cyanobacteria/Melainabacteria group	SAMD00061037	PRJDB498	GCA_000829235.1	Complete	2.79432	33.4
Cyanobium gracile PCC 6307	PCC 6307	Terrabacteria group	Cyanobacteria/Melainabacteria group	SAMN02261330	PRJNA158695	GCA_000316515.1	Complete	3.34236	68.7	1	31.935
Cyclobacterium marinum DSM 745	DSM 745	FCB group	Bacteroidetes/Chlorobi group	SAMN02261369	PRJNA51773	GCA_000222485.1	Complete	6.22127	38.1
Cylindrospermopsis raciborskii N8	N8	Terrabacteria group	Cyanobacteria/Melainabacteria group	SAMN18628978	PRJNA719955	GCA_018139025.1	Complete	3.85717	40.1	1	32.553
Cytobacillus gottheilii	1839	Terrabacteria group	Firmicutes	SAMN18214881	PRJNA707608	GCA_018582665.1	Complete	4.58469	39.2279
Cytophaga hutchinsonii ATCC 33406	ATCC 33406	FCB group	Bacteroidetes/Chlorobi group	SAMN02598536	PRJNA54	GCA_000014145.1	Complete	4.43322	38.8
Dactylococcopsis salina PCC 8305	PCC 8305	Terrabacteria group	Cyanobacteria/Melainabacteria group	SAMN02261331	PRJNA158703	GCA_000317615.1	Complete	3.78101	42.4
Dactylosporangium vinaceum	NRRL B-16297	Terrabacteria group	Actinobacteria	SAMN14566521	PRJNA624050	GCA_019904175.1	Complete	11.9599	72.3
Deferribacter desulfuricans SSM1	SSM1	Deferribacteres	Deferribacteres	SAMD00060965	PRJDA37285	GCA_000010985.1	Complete	2.54293	30.2992
Defluviicoccus vanus	Ben 114	Proteobacteria	Alphaproteobacteria	SAMN15030566	PRJNA635277	GCA_014672695.1	Complete	4.2268	63.6117
Defluviitoga tunisiensis	L3	Thermotogae	Thermotogae	SAMEA3139667	PRJEB7786	GCA_000953715.1	Complete	2.0531	31.4
Dehalobacter restrictus	12DCA	Terrabacteria group	Firmicutes	SAMN13561677	PRJNA376155	GCA_009796305.1	Complete	3.04943	44.5
Dehalobacterium formicoaceticum	DMC	Terrabacteria group	Firmicutes	SAMN07259296	PRJNA391200	GCA_002224645.1	Complete	3.76654	43.2
Dehalococcoides mccartyi CG4	CG4	Terrabacteria group	Chloroflexi	SAMN02444486	PRJNA230429	GCA_000830905.1	Complete	1.38231	48.7
Dehalogenimonas lykanthroporepellens BL-DC-9	BL-DC-9	Terrabacteria group	Chloroflexi	SAMN02598529	PRJNA40221	GCA_000143165.1	Complete	1.68651	55
Deinococcus radiodurans ATCC 13939	ATCC 13939	Terrabacteria group	Deinococcus-Thermus	SAMN11313123	PRJNA530377	GCA_020546685.1	Complete	3.2796	66.6764
Delftia lacustris	FDAARGOS_890	Proteobacteria	Betaproteobacteria	SAMN13450420	PRJNA231221	GCA_016027815.1	Complete	7.27451	66.1843	1	48.624
Denitratisoma oestradiolicum	DSM 16959	Proteobacteria	Betaproteobacteria	SAMEA6601835	PRJEB37013	GCA_902813185.1	Complete	4.29341	62.1349	1	33.638
Denitrobacterium detoxificans	NPOH1	Terrabacteria group	Actinobacteria	SAMN03610232	PRJNA283216	GCA_001643775.1	Complete	2.44625	59.5
Denitrovibrio acetiphilus DSM 12809	DSM 12809	Deferribacteres	Deferribacteres	SAMN02598464	PRJNA29431	GCA_000025725.1	Complete	3.22208	42.5
Dermabacter vaginalis	AD1-86	Terrabacteria group	Actinobacteria	SAMN03774729	PRJNA286956	GCA_001678905.1	Complete	2.39231	62.6
Dermacoccus nishinomiyaensis	M25	Terrabacteria group	Actinobacteria	SAMN02902417	PRJNA253981	GCA_000725405.1	Complete	3.11364	69.0185
Dermatophilus congolensis	NCTC13039	Terrabacteria group	Actinobacteria	SAMEA4475696	PRJEB6403	GCA_900187045.1	Complete	2.62782	59.4
Desulfarculus baarsii DSM 2075	DSM 2075	Proteobacteria	delta/epsilon subdivisions	SAMN02598521	PRJNA37955	GCA_000143965.1	Complete	3.65573	65.7
Desulfatibacillum aliphaticivorans	AK-01	Proteobacteria	delta/epsilon subdivisions	SAMN00000039	PRJNA19449	GCA_000021905.1	Complete	6.51707	54.5
Desulfitobacterium hafniense DCB-2	DCB-2	Terrabacteria group	Firmicutes	SAMN02598433	PRJNA205	GCA_000021925.1	Complete	5.27913	47.5
Desulfobacca acetoxidans DSM 11109	DSM 11109	Proteobacteria	delta/epsilon subdivisions	SAMN00713603	PRJNA51777	GCA_000195295.1	Complete	3.28254	52.9
Desulfobacula toluolica Tol2	Tol2	Proteobacteria	delta/epsilon subdivisions	SAMEA2272293	PRJEA38433	GCA_000307105.1	Complete	5.19791	41.4
Desulfobulbus propionicus DSM 2032	DSM 2032	Proteobacteria	delta/epsilon subdivisions	SAMN00713581	PRJNA32993	GCA_000186885.1	Complete	3.85187	58.9	1	33.976
Desulfocapsa sulfexigens DSM 10523	DSM 10523	Proteobacteria	delta/epsilon subdivisions	SAMN02602964	PRJNA91121	GCA_000341395.1	Complete	4.02351	45.389
Desulfococcus oleovorans Hxd3	Hxd3	Proteobacteria	delta/epsilon subdivisions	SAMN00623035	PRJNA18007	GCA_000018405.1	Complete	3.94417	56.2
Desulfocurvibacter africanus subsp. africanus str. Walvis Bay	Walvis Bay	Proteobacteria	delta/epsilon subdivisions	SAMN00713616	PRJNA52831	GCA_000212675.2	Complete	4.20053	61.4	1	32.791
Desulfofarcimen acetoxidans DSM 771	DSM 771	Terrabacteria group	Firmicutes	SAMN02598455	PRJNA27947	GCA_000024205.1	Complete	4.54562	41.6
Desulfoglaeba alkanexedens ALDC	ALDC	Proteobacteria	delta/epsilon subdivisions	SAMN11582078	PRJNA541298	GCA_005377625.1	Complete	3.36558	59.3	1	33.021
Desulfohalobium retbaense DSM 5692	DSM 5692	Proteobacteria	delta/epsilon subdivisions	SAMN02598459	PRJNA29199	GCA_000024325.1	Complete	2.90957	57.2915
Desulfolutivibrio sulfoxidireducens	DSM 107105	Proteobacteria	delta/epsilon subdivisions	SAMN13087126	PRJNA578905	GCA_013376475.1	Complete	4.15585	64.1	1	34.118
Desulfomarina profundi	KT2	Proteobacteria	delta/epsilon subdivisions	SAMD00248603	PRJDB10582	GCA_019703855.1	Complete	4.30734	46.1
Desulfomicrobium baculatum DSM 4028	DSM 4028	Proteobacteria	delta/epsilon subdivisions	SAMN00002602	PRJNA29527	GCA_000023225.1	Complete	3.94266	58.6	1	32.381
Desulfomonile tiedjei DSM 6799	DSM 6799	Proteobacteria	delta/epsilon subdivisions	SAMN02232013	PRJNA43133	GCA_000266945.1	Complete	6.52703	50.1107
Desulfonema limicola	5ac10	Proteobacteria	delta/epsilon subdivisions	SAMN15947216	PRJNA660367	GCA_017377355.1	Complete	6.90805	38.5
Desulforapulum autotrophicum HRM2	HRM2	Proteobacteria	delta/epsilon subdivisions	SAMN02603282	PRJNA20931	GCA_000020365.1	Complete	5.65778	48.7174
Desulfosarcina alkanivorans	PL12	Proteobacteria	delta/epsilon subdivisions	SAMD00190778	PRJDB8884	GCA_009688945.1	Complete	7.32471	56.6
Desulfoscipio gibsoniae DSM 7213	DSM 7213	Terrabacteria group	Firmicutes	SAMN02598540	PRJNA59873	GCA_000233715.3	Complete	4.85553	45.5
Desulfosediminicola flagellatus	IMCC35005	Proteobacteria	delta/epsilon subdivisions	SAMN11402289	PRJNA532519	GCA_005116655.2	Complete	6.75188	44.3
Desulfosporosinus acidiphilus SJ4	SJ4	Terrabacteria group	Firmicutes	SAMN02232014	PRJNA61821	GCA_000255115.3	Complete	4.99118	42.0694
Desulfotalea psychrophila LSv54	LSv54	Proteobacteria	delta/epsilon subdivisions	SAMEA3138217	PRJNA12751	GCA_000025945.1	Complete	3.65963	46.6208
Desulfotomaculum reducens MI-1	MI-1	Terrabacteria group	Firmicutes	SAMN02598304	PRJNA13424	GCA_000016165.1	Complete	3.6081	42.3
Desulfovibrio vulgaris DP4	DP4	Proteobacteria	delta/epsilon subdivisions	SAMN02598381	PRJNA17227	GCA_000015485.1	Complete	3.66139	63.1464	1	34.802
Desulfurispirillum indicum S5	S5	Chrysiogenetes	Chrysiogenetes	SAMN02232016	PRJNA38575	GCA_000177635.2	Complete	2.92838	56.1
Desulfurivibrio alkaliphilus AHT 2	AHT 2	Proteobacteria	delta/epsilon subdivisions	SAMN02598502	PRJNA33629	GCA_000092205.1	Complete	3.09776	60.3
Desulfurobacterium thermolithotrophum DSM 11699	DSM 11699	Aquificae	Aquificae	SAMN00713591	PRJNA51497	GCA_000191045.1	Complete	1.54197	34.9
Desulfuromonas soudanensis	WTL	Proteobacteria	delta/epsilon subdivisions	SAMN03287929	PRJNA272946	GCA_001278055.1	Complete	3.95862	61.2
Devosia ginsengisoli	Gsoil 520	Proteobacteria	Alphaproteobacteria	SAMN12358552	PRJNA556505	GCA_007859655.1	Complete	4.48031	63.7
Devriesea agamarum	IMP2	Terrabacteria group	Actinobacteria	SAMEA3388572	PRJEB9356	GCA_900070355.1	Complete	2.95888	60.1
Dialister hominis	5BBH33	Terrabacteria group	Firmicutes	SAMD00172296	PRJDB8335	GCA_007164725.1	Complete	2.40755	48.2
Diaphorobacter polyhydroxybutyrativorans	SL-205	Proteobacteria	Betaproteobacteria	SAMN05284426	PRJNA325173	GCA_002214645.1	Complete	4.06128	66.7	1	46.651
Dichelobacter nodosus VCS1703A	VCS1703A	Proteobacteria	Gammaproteobacteria	SAMN02603972	PRJNA50	GCA_000015345.1	Complete	1.38935	44.4	1	40.662
Dickeya dadantii 3937	3937	Proteobacteria	Gammaproteobacteria	SAMN02603422	PRJNA30	GCA_000147055.1	Complete	4.9228	56.3	1	48.946
Dictyoglomus turgidum DSM 6724	DSM 6724	Dictyoglomi	Dictyoglomia	SAMN00002661	PRJNA29175	GCA_000021645.1	Complete	1.85556	34
Dietzia timorensis	ID05-A0528	Terrabacteria group	Actinobacteria	SAMN04219460	PRJNA345110	GCA_001659785.1	Complete	3.60789	65.6
Dinoroseobacter shibae DFL 12 = DSM 16493	DFL 12	Proteobacteria	Alphaproteobacteria	SAMN02598387	PRJNA17417	GCA_000018145.1	Complete	4.41787	65.5105
Dissulfurispira thermophila	T55J	Nitrospirae	Thermodesulfovibrionia	SAMD00209863	PRJDB9418	GCA_014701235.1	Complete	2.37087	38.7
Dokdonella koreensis DS-123	DS-123	Proteobacteria	Gammaproteobacteria	SAMN04631807	PRJNA191951	GCA_001632775.1	Complete	4.44662	70.3	1	36.782
Dokdonia donghaensis DSW-1	DSW-1	FCB group	Bacteroidetes/Chlorobi group	SAMN04572126	PRJNA191952	GCA_001653755.1	Complete	3.29394	38.2
Dolichospermum flos-aquae CCAP 1403/13F	CCAP 1403/13f	Terrabacteria group	Cyanobacteria/Melainabacteria group	SAMN14567401	PRJNA622823	GCA_012516395.1	Complete	5.22068	38.1079
Dongshaea marina	DM2	Proteobacteria	Gammaproteobacteria	SAMN08931231	PRJNA450162	GCA_003072645.1	Complete	5.11215	50.9643
Draconibacterium halophilum	M1	FCB group	Bacteroidetes/Chlorobi group	SAMN14001153	PRJNA604878	GCA_010448835.1	Complete	4.8954	40
Dyadobacter fermentans DSM 18053	DSM 18053	FCB group	Bacteroidetes/Chlorobi group	SAMN02598437	PRJNA20829	GCA_000023125.1	Complete	6.96779	51.5	1	32.771
Dyella thiooxydans	ATSB10	Proteobacteria	Gammaproteobacteria	SAMN04433089	PRJNA309454	GCA_001641285.1	Complete	4.22717	68	1	34.862
Dysosmobacter welbionis	J115	Terrabacteria group	Firmicutes	SAMN10502472	PRJNA507715	GCA_005121165.2	Complete	3.57611	58.9
Echinicola vietnamensis DSM 17526	DSM 17526	FCB group	Bacteroidetes/Chlorobi group	SAMN02232018	PRJNA65035	GCA_000325705.1	Complete	5.60804	44.8
Edwardsiella ictaluri	S07-698	Proteobacteria	Gammaproteobacteria	SAMN08930813	PRJNA450136	GCA_003074995.2	Complete	3.84424	57.383	1	48.418
Effusibacillus dendaii	skT53	Terrabacteria group	Firmicutes	SAMD00233082	PRJDB10063	GCA_015097055.1	Complete	3.45439	48.2
Eggerthella guodeyinii	HF-1101	Terrabacteria group	Actinobacteria	SAMN13618360	PRJNA596325	GCA_009834925.2	Complete	4.17518	66.2
Egibacter rhizosphaerae	EGI 80759	Terrabacteria group	Actinobacteria	SAMN10780229	PRJNA515972	GCA_004322855.1	Complete	4.63717	71.7
Egicoccus halophilus	EGI 80432	Terrabacteria group	Actinobacteria	SAMN10641948	PRJNA511635	GCA_004300825.1	Complete	3.98016	72.6
Ehrlichia ruminantium	Springbokfontein7	Proteobacteria	Alphaproteobacteria	SAMN11584475	PRJNA493174	GCA_013460375.1	Complete	1.50592	27.5
Elizabethkingia anophelis	CSID_3000521207	FCB group	Bacteroidetes/Chlorobi group	SAMN04567738	PRJNA315668	GCA_001618505.2	Complete	3.85345	35.7
Elusimicrobium minutum Pei191	Pei191	Elusimicrobia	Elusimicrobia	SAMN00000042	PRJNA19701	GCA_000020145.1	Complete	1.64356	40
Empedobacter falsenii	1681-1	FCB group	Bacteroidetes/Chlorobi group	SAMN11980259	PRJNA547874	GCA_013488205.1	Complete	3.75926	31.6047
Endomicrobium proavitum	Rsa215	Elusimicrobia	Endomicrobia	SAMN03771261	PRJNA222699	GCA_001027545.1	Complete	1.58898	39.3
endosymbiont of unidentified scaly snail isolate Monju	Monju	Proteobacteria	Gammaproteobacteria	SAMD00061055	PRJDB691	GCA_000801295.1	Complete	2.59776	65.1	1	30.361
Ensifer sojae CCBAU 05684	CCBAU 05684	Proteobacteria	Alphaproteobacteria	SAMN07445560	PRJNA353922	GCA_002288525.1	Complete	6.09403	62.0061	1	31.422
Enterobacter cloacae	GGT036	Proteobacteria	Gammaproteobacteria	SAMN03005138	PRJNA259401	GCA_000770155.1	Complete	4.84875	55	1	47.945
Enterobacter lignolyticus	G5	Proteobacteria	Gammaproteobacteria	SAMN04074888	PRJNA297567	GCA_001461805.1	Complete	4.70295	57.3	1	48.858
Enterobacteriaceae endosymbiont of Plateumaris pusilla	PpusSym	Proteobacteria	Gammaproteobacteria	SAMN13256168	PRJNA587602	GCA_012562765.1	Complete	0.519975	20.302
Enterocloster bolteae	ATCC BAA-613	Terrabacteria group	Firmicutes	SAMN07340702	PRJNA393727	GCA_002234575.2	Complete	6.61404	49.0503
Enterococcus faecalis	E512-TC2	Terrabacteria group	Firmicutes	SAMN22929993	PRJNA778193	GCA_020882055.1	Complete	2.81896	37.6586
Entomobacter blattae	G55GP	Proteobacteria	Alphaproteobacteria	SAMN15774183	PRJNA656218	GCA_014672835.1	Complete	2.70184	45.4
Entomomonas moraniae	QZS01	Proteobacteria	Gammaproteobacteria	SAMN09355261	PRJNA474573	GCA_003991975.1	Complete	3.33748	38.1
Entomoplasma somnilux	PYAN-1	Terrabacteria group	Tenericutes	SAMN05429912	PRJNA330903	GCA_002804005.1	Complete	0.868413	28
Ephemeroptericola cinctiostellae	F02	Proteobacteria	Betaproteobacteria	SAMN09640622	PRJNA480552	GCA_003339525.1	Complete	2.72341	48.3
Epidermidibacterium keratini	EPI-7	Terrabacteria group	Actinobacteria	SAMN13640879	PRJNA596875	GCA_009834025.1	Complete	4.01881	67.3
Epilithonimonas vandammei	F5649	FCB group	Bacteroidetes/Chlorobi group	SAMN10343180	PRJNA498692	GCA_003860525.1	Complete	3.27639	36
Erwinia amylovora CFBP1430	CFPB1430	Proteobacteria	Gammaproteobacteria	SAMEA3138297	PRJNA46805	GCA_000091565.1	Complete	3.83383	53.5749	1	48.815
Erysipelatoclostridium ramosum	FDAARGOS_1105	Terrabacteria group	Firmicutes	SAMN16357274	PRJNA231221	GCA_016728785.1	Complete	3.54372	31.3
Erysipelothrix rhusiopathiae	NCTC8163	Terrabacteria group	Firmicutes	SAMEA48399418	PRJEB6403	GCA_900637845.1	Complete	1.77041	36.6
Erythrobacter litoralis	DSM 8509	Proteobacteria	Alphaproteobacteria	SAMN05601187	PRJNA339618	GCA_001719165.1	Complete	3.25135	65.2
Escherichia albertii	Sample 167	Proteobacteria	Gammaproteobacteria	SAMN17525958	PRJNA693666	GCA_016904755.2	Complete	4.6319	49.6416	1	47.26
Ethanoligenens harbinense YUAN-3	YUAN-3	Terrabacteria group	Firmicutes	SAMN00008641	PRJNA421875	GCA_003020045.1	Complete	3.00951	55.6
Eubacterium eligens ATCC 27750	ATCC 27750	Terrabacteria group	Firmicutes	SAMN02603083	PRJNA29073	GCA_000146185.1	Complete	2.83139	37.567
Eubacterium limosum	ATCC 8486	Terrabacteria group	Firmicutes	SAMN03265381	PRJNA270275	GCA_000807675.2	Complete	4.42284	47.2
Euhalothece natronophila Z-M001	Z-M001	Terrabacteria group	Cyanobacteria/Melainabacteria group	SAMN12419044	PRJNA557809	GCA_007904085.1	Complete	3.52431	40.9651
Euzebya pacifica	DY32-46	Terrabacteria group	Actinobacteria	SAMN09691332	PRJNA481858	GCA_003344865.1	Complete	6.37146	70.6013
Euzebyella marina	RN62	FCB group	Bacteroidetes/Chlorobi group	SAMN09915277	PRJNA487991	GCA_003687485.1	Complete	4.70747	40.2
Evansella cellulosilytica DSM 2522	DSM 2522	Terrabacteria group	Firmicutes	SAMN00007429	PRJNA38423	GCA_000177235.2	Complete	4.68167	36.5
Exiguobacterium sibiricum 255-15	255-15	Terrabacteria group	Firmicutes	SAMN00120225	PRJNA10649	GCA_000019905.1	Complete	3.04079	47.6793	1	30.07
Ezakiella massiliensis	Marseille-P2951	Terrabacteria group	Firmicutes	SAMEA4554850	PRJEB15652	GCA_900120165.1	Complete	1.74178	36.7
Faecalibacillus intestinalis	14EGH31	Terrabacteria group	Firmicutes	SAMD00238634	PRJDB10321	GCA_015097455.1	Complete	2.86998	29.8
Faecalibacter bovis	ZY171143	FCB group	Bacteroidetes/Chlorobi group	SAMN18642564	PRJNA720210	GCA_017948305.1	Complete	2.83523	31.1
Faecalibacterium prausnitzii	APC918/95b	Terrabacteria group	Firmicutes	SAMN08494074	PRJNA432550	GCA_003312465.1	Complete	2.97094	56.4
Faecalibaculum rodentium	ALO17	Terrabacteria group	Firmicutes	SAMN03568900	PRJNA282363	GCA_001564455.1	Complete	2.54249	54
Falsihalocynthiibacter arcticus	PAMC 20958	Proteobacteria	Alphaproteobacteria	SAMN03252591	PRJNA269208	GCA_000812665.2	Complete	4.37612	53.1521
Fastidiosipila sanguinis	CCUG 47711	Terrabacteria group	Firmicutes	SAMN08567288	PRJNA282954	GCA_002998295.1	Complete	1.78589	33.7
Ferribacterium limneticum	77	Proteobacteria	Betaproteobacteria	SAMN19030603	PRJNA727717	GCA_020510565.1	Complete	4.15005	60.2	1	46.809
Ferrigenium kumadai	An22	Proteobacteria	Betaproteobacteria	SAMD00161215	PRJDB7995	GCA_018324385.1	Complete	2.5726	60.6
Ferrimonas balearica DSM 9799	DSM 9799	Proteobacteria	Gammaproteobacteria	SAMN00115627	PRJNA30799	GCA_000148645.1	Complete	4.27916	60.2
Ferriphaselus amnicola	OYT1	Proteobacteria	Betaproteobacteria	SAMD00025396	PRJDB3480	GCA_000974685.2	Complete	2.71723	55.9
Ferrovibrio terrae	K5	Proteobacteria	Alphaproteobacteria	SAMN12233514	PRJNA553295	GCA_007197755.1	Complete	4.26463	63.6
Ferruginibacter lapsinanis	KACC 15035	FCB group	Bacteroidetes/Chlorobi group	SAMN22629873	PRJNA775833	GCA_020783315.1	Complete	3.45534	37	1	33.803
Fervidobacterium nodosum Rt17-B1	Rt17-B1	Thermotogae	Thermotogae	SAMN00623043	PRJNA16719	GCA_000017545.1	Complete	1.94894	35
Fibrobacter succinogenes subsp. succinogenes S85	S85	FCB group	Fibrobacteres	SAMN02603971	PRJNA47	GCA_000146505.1	Complete	3.843	48
Fictibacillus phosphorivorans	G25-29	Terrabacteria group	Firmicutes	SAMN03651894	PRJNA283510	GCA_001629705.2	Complete	4.23067	39.3
Filifactor alocis ATCC 35896	ATCC 35896	Terrabacteria group	Firmicutes	SAMN02463683	PRJNA30485	GCA_000163895.2	Complete	1.93101	35.4
Fimbriimonas ginsengisoli Gsoil 348	Gsoil 348	Terrabacteria group	Armatimonadetes	SAMN02641501	PRJNA234472	GCA_000724625.1	Complete	5.23176	60.8
Flagellimonas maritima	HME9304	FCB group	Bacteroidetes/Chlorobi group	SAMN09428147	PRJNA449135	GCA_003269425.1	Complete	3.77247	38.1
Flammeovirga kamogawensis	YS10	FCB group	Bacteroidetes/Chlorobi group	SAMN19416142	PRJNA722167	GCA_018736065.1	Complete	6.96801	31.8938
Flaviflexus salsibiostraticola	KCTC 33148	Terrabacteria group	Actinobacteria	SAMN10578859	PRJNA509338	GCA_003952265.1	Complete	2.60847	65.6
Flavisolibacter tropicus	LCS9	FCB group	Bacteroidetes/Chlorobi group	SAMN03287577	PRJNA272876	GCA_001644645.1	Complete	5.94086	41.5	1	33.41
Flavivirga eckloniae	ECD14	FCB group	Bacteroidetes/Chlorobi group	SAMN08325534	PRJNA428941	GCA_002886045.1	Complete	5.66536	33.9
Flavobacterium johnsoniae UW101	UW101	FCB group	Bacteroidetes/Chlorobi group	SAMN02598357	PRJNA16082	GCA_000016645.1	Complete	6.09687	34.1	1	30.392
Flavonifractor plautii	JCM 32125	Terrabacteria group	Firmicutes	SAMN13925609	PRJNA603247	GCA_010508875.1	Complete	3.98539	60.9
Flexistipes sinusarabici DSM 4947	DSM 4947	Deferribacteres	Deferribacteres	SAMN02232022	PRJNA45817	GCA_000218625.1	Complete	2.52659	38.3	1	34.928
Flocculibacter collagenilyticus	SM1988	Proteobacteria	Gammaproteobacteria	SAMN15228905	PRJNA639221	GCA_016469335.1	Complete	3.97358	40
Fluviibacter phosphoraccumulans	ICHIAU1	Proteobacteria	Betaproteobacteria	SAMD00201024	PRJDB9207	GCA_009938305.1	Complete	2.40922	54.2027	1	31.628
Fluviicola taffensis DSM 16823	DSM 16823	FCB group	Bacteroidetes/Chlorobi group	SAMN00713599	PRJNA47603	GCA_000194605.1	Complete	4.63358	36.5	1	30.529
Formosa sediminum	PS13	FCB group	Bacteroidetes/Chlorobi group	SAMN12233528	PRJNA553300	GCA_007197735.1	Complete	3.93479	32.2
Francisella persica ATCC VR-331	FSC845	Proteobacteria	Gammaproteobacteria	SAMN03777003	PRJNA287166	GCA_001275365.1	Complete	1.51668	31.4
Frankia alni ACN14a	ACN14A	Terrabacteria group	Actinobacteria	SAMEA3138259	PRJNA17403	GCA_000058485.1	Complete	7.49793	72.8
Frateuria aurantia DSM 6220	DSM 6220	Proteobacteria	Gammaproteobacteria	SAMN02261415	PRJNA64505	GCA_000242255.3	Complete	3.60346	63.4	1	30.134
Frederiksenia canicola	HPA 21	Proteobacteria	Gammaproteobacteria	SAMN04545323	PRJNA283783	GCA_011455495.1	Complete	2.1363	42.7	1	41.628
Frigidibacter mobilis	cai42	Proteobacteria	Alphaproteobacteria	SAMN03956960	PRJNA291966	GCA_001620265.1	Complete	4.98761	66.5215
Frigoriglobus tundricola	PL17	PVC group	Planctomycetes	SAMN14833344	PRJNA630380	GCA_013128195.2	Complete	9.85739	67.3872
Frischella perrara	PEB0191	Proteobacteria	Gammaproteobacteria	SAMN02900470	PRJNA254159	GCA_000807275.1	Complete	2.69235	34.1
Fructilactobacillus sanfranciscensis	LS451	Terrabacteria group	Firmicutes	SAMN13111568	PRJNA579432	GCA_009496975.1	Complete	1.31099	35.2
Fuerstiella marisgermanici	NH11	PVC group	Planctomycetes	SAMN05726332	PRJNA341581	GCA_001983935.1	Complete	8.92048	55.9
Furfurilactobacillus rossiae	L1	Terrabacteria group	Firmicutes	SAMN11607496	PRJNA531157	GCA_013394005.1	Complete	2.7956	43.4447
Fuscovulum blasticum	2024-05-28	Proteobacteria	Alphaproteobacteria	SAMN06641975	PRJNA380395	GCA_003071405.1	Complete	3.70609	66.4219
Fusobacterium nucleatum subsp. polymorphum	NCTC10562	Fusobacteria	Fusobacteriia	SAMEA2479572	PRJEB6403	GCA_001457555.1	Complete	2.45506	26.9878
Gallaecimonas mangrovi	HK-28	Proteobacteria	Gammaproteobacteria	SAMN09742667	PRJNA483519	GCA_003367375.1	Complete	4.07198	52.7
Gallionella capsiferriformans ES-2	ES-2	Proteobacteria	Betaproteobacteria	SAMN00002572	PRJNA32827	GCA_000145255.1	Complete	3.16247	52.8
Gemella sanguinis	FDAARGOS_742	Terrabacteria group	Firmicutes	SAMN11056457	PRJNA231221	GCA_009730295.1	Complete	1.79661	29.9
Gemmata massiliana	Soil9	PVC group	Planctomycetes	SAMEA5540091	PRJEB31945	GCA_901538265.1	Complete	10.1352	64
Gemmatimonas aurantiaca T-27	T-27	FCB group	Gemmatimonadetes	SAMD00060909	PRJDA18501	GCA_000010305.1	Complete	4.63696	64.3	1	31.163
Gemmatirosa kalamazoonesis	KBS708	FCB group	Gemmatimonadetes	SAMN02641636	PRJNA194094	GCA_000522985.1	Complete	7.47921	72.6409
Gemmobacter aquarius	HYN0069	Proteobacteria	Alphaproteobacteria	SAMN08924525	PRJNA449963	GCA_003060865.1	Complete	4.20659	63.9802
Geoalkalibacter subterraneus	Red1	Proteobacteria	delta/epsilon subdivisions	SAMN03096814	PRJNA263118	GCA_000827125.1	Complete	3.71765	56.6353
Geobacillus thermodenitrificans	KCTC3902	Terrabacteria group	Firmicutes	SAMN05894115	PRJNA347632	GCA_002072065.1	Complete	3.50528	49.1
Geobacter metallireducens GS-15	GS-15	Proteobacteria	delta/epsilon subdivisions	SAMN02598399	PRJNA177	GCA_000012925.1	Complete	4.01118	59.476
Geodermatophilus obscurus DSM 43160	DSM 43160	Terrabacteria group	Actinobacteria	SAMN00002612	PRJNA29547	GCA_000025345.1	Complete	5.3225	74
Georgenia faecalis	ZLJ0423	Terrabacteria group	Actinobacteria	SAMN10290709	PRJNA498385	GCA_003710105.1	Complete	3.43211	73.9
Georhizobium profundi	WS11	Proteobacteria	Alphaproteobacteria	SAMN10095205	PRJNA492217	GCA_003952725.1	Complete	4.35661	62.3	1	31.776
Geosporobacter ferrireducens	IRF9	Terrabacteria group	Firmicutes	SAMN05786931	PRJNA340190	GCA_001750685.1	Complete	5.81722	38.592
Geotalea uraniireducens Rf4	Rf4	Proteobacteria	delta/epsilon subdivisions	SAMN02598352	PRJNA15768	GCA_000016745.1	Complete	5.13636	54.2
Geovibrio thiophilus	DSM 11263	Deferribacteres	Deferribacteres	SAMN10724383	PRJNA514423	GCA_004087915.1	Complete	2.99755	48.1
Gephyromycinifex aptenodytis	NJES-13	Terrabacteria group	Actinobacteria	SAMN14330459	PRJNA611018	GCA_012277275.1	Complete	3.44978	67
Gibbsiella quercinecans	FRB97	Proteobacteria	Gammaproteobacteria	SAMN04388492	PRJNA308223	GCA_002291425.1	Complete	5.54851	55.9	1	47.806
Gilliamella apicola	wkB1	Proteobacteria	Gammaproteobacteria	SAMN03081539	PRJNA238854	GCA_000599985.1	Complete	3.13941	33.6
Gimesia maris	CA11	PVC group	Planctomycetes	SAMN10954008	PRJNA485700	GCA_007747015.1	Complete	7.62689	50.3
Glaciecola nitratireducens FR1064	FR1064	Proteobacteria	Gammaproteobacteria	SAMN02603857	PRJNA73073	GCA_000226565.1	Complete	4.13423	42.3
Glaesserella parasuis	YHP1818	Proteobacteria	Gammaproteobacteria	SAMN18175053	PRJNA707125	GCA_017352235.1	Complete	2.31385	40
Gloeobacter violaceus PCC 7421	PCC 7421	Terrabacteria group	Cyanobacteria/Melainabacteria group	SAMD00061120	PRJNA9606	GCA_000011385.1	Complete	4.65902	62	1	34.163
Gloeothece citriformis PCC 7424	PCC 7424	Terrabacteria group	Cyanobacteria/Melainabacteria group	SAMN00000286	PRJNA20479	GCA_000021825.1	Complete	6.55417	38.5033	1	31.542
Gluconacetobacter diazotrophicus PA1 5	PAl 5	Proteobacteria	Alphaproteobacteria	SAMN02598444	PRJNA21071	GCA_000021325.1	Complete	3.91495	66.3446	1	40.878
Gluconobacter oxydans DSM 3504	DSM 3504	Proteobacteria	Alphaproteobacteria	SAMN05771126	PRJNA188081	GCA_000583855.1	Complete	2.88244	61	1	40.61
Glutamicibacter halophytocola	KLBMP 5180	Terrabacteria group	Actinobacteria	SAMN03840760	PRJNA289022	GCA_001302565.1	Complete	3.91842	59.9893
Glycocaulis alkaliphilus	6B-8	Proteobacteria	Alphaproteobacteria	SAMN02442382	PRJNA230771	GCA_004000605.1	Complete	3.01966	63.4
Gordonia bronchialis DSM 43247	DSM 43247	Terrabacteria group	Actinobacteria	SAMN00002600	PRJNA29549	GCA_000024785.1	Complete	5.29001	67.0692
Gottschalkia acidurici 9a	9a	Terrabacteria group	Firmicutes	SAMN02603272	PRJNA79221	GCA_000299355.1	Complete	3.10825	29.899
Gracilibacillus salitolerans	SCU50	Terrabacteria group	Firmicutes	SAMN13151296	PRJNA580079	GCA_009650095.1	Complete	5.08811	36.7
Gramella forsetii KT0803	KT0803	FCB group	Bacteroidetes/Chlorobi group	SAMEA2272667	PRJEA19061	GCA_000060345.1	Complete	3.79847	36.6
Granulibacter bethesdensis	NIH7.1	Proteobacteria	Alphaproteobacteria	SAMN05879420	PRJNA347348	GCA_001889445.1	Complete	2.70831	58.8	1	31.579
Granulicatella adiacens	FDAARGOS_1477	Terrabacteria group	Firmicutes	SAMN20888894	PRJNA231221	GCA_019931005.1	Complete	1.96542	37.8
Granulicella mallensis MP5ACTX8	MP5ACTX8	Acidobacteria	Acidobacteriia	SAMN02232025	PRJNA47903	GCA_000178955.2	Complete	6.23758	57.9
Granulosicoccus antarcticus IMCC3135	IMCC3135	Proteobacteria	Gammaproteobacteria	SAMN06112367	PRJNA167143	GCA_002215215.1	Complete	7.78386	52.9
Grimontia hollisae	FDAARGOS_111	Proteobacteria	Gammaproteobacteria	SAMN03996327	PRJNA231221	GCA_001558255.2	Complete	3.99844	49.4846
Gryllotalpicola protaetiae	2DFW10M-5	Terrabacteria group	Actinobacteria	SAMN10141029	PRJNA493668	GCA_003627055.1	Complete	3.6778	69.1859
Gudongella oleilytica	W6	Terrabacteria group	Firmicutes	SAMN10336855	PRJNA498902	GCA_004101785.1	Complete	2.35616	42.4
Guyparkeria halophila	sp2	Proteobacteria	Gammaproteobacteria	SAMN13381662	PRJNA591430	GCA_009734265.1	Complete	2.59447	66.2
Gynuella sunshinyii YC6258	YC6258	Proteobacteria	Gammaproteobacteria	SAMN03379849	PRJNA233633	GCA_000940805.1	Complete	6.47596	48.6
Haematobacter massiliensis	OT1	Proteobacteria	Alphaproteobacteria	SAMN10829711	PRJNA517385	GCA_004328555.1	Complete	4.23291	64.4603
Haematospirillum jordaniae	H5569	Proteobacteria	Alphaproteobacteria	SAMN04456661	PRJNA310863	GCA_001611975.1	Complete	2.46762	55.474
Haemophilus aegyptius	NCTC8502	Proteobacteria	Gammaproteobacteria	SAMEA4076725	PRJEB6403	GCA_900475885.1	Complete	1.99326	38.3
Haemophilus ducreyi	VAN2	Proteobacteria	Gammaproteobacteria	SAMN04632440	PRJNA318024	GCA_001647695.1	Complete	1.58962	37.9	1	39.901
Hafnia alvei	A23BA	Proteobacteria	Gammaproteobacteria	SAMN14329752	PRJNA610978	GCA_011617105.1	Complete	4.77205	48.7715	1	47.743
Hahella chejuensis KCTC 2396	KCTC 2396	Proteobacteria	Gammaproteobacteria	SAMN02603483	PRJNA16064	GCA_000012985.1	Complete	7.21527	53.9
Halanaerobium praevalens DSM 2228	DSM 2228	Terrabacteria group	Firmicutes	SAMN00103629	PRJNA32591	GCA_000165465.1	Complete	2.30926	30.3
Halarcobacter anaerophilus	DSM 24636	Proteobacteria	delta/epsilon subdivisions	SAMN10884411	PRJNA521379	GCA_006459125.1	Complete	3.01692	30
Haliangium ochraceum DSM 14365	DSM 14365	Proteobacteria	delta/epsilon subdivisions	SAMN00002596	PRJNA28711	GCA_000024805.1	Complete	9.44631	69.5
Halioglobus maricola	IMCC14385	Proteobacteria	Gammaproteobacteria	SAMN10929370	PRJNA522358	GCA_009388985.1	Complete	4.30644	56.7
Haliscomenobacter hydrossis DSM 1100	DSM 1100	FCB group	Bacteroidetes/Chlorobi group	SAMN00713614	PRJNA48289	GCA_000212735.1	Complete	8.77165	47.0706
Haloactinobacterium kanbiaonis	HY164	Terrabacteria group	Actinobacteria	SAMN13324936	PRJNA590335	GCA_009708215.1	Complete	5.64825	71
Halobacillus halophilus DSM 2266	type strain: DSM 2266	Terrabacteria group	Firmicutes	SAMEA2272168	PRJEA50647	GCA_000284515.1	Complete	4.17001	41.8004
Halobacteriovorax marinus SJ	SJ	Proteobacteria	Oligoflexia	SAMEA3138385	PRJNA50431	GCA_000210915.2	Complete	3.43791	36.6997
Halobacteroides halobius DSM 5150	DSM 5150	Terrabacteria group	Firmicutes	SAMN02261360	PRJNA46811	GCA_000328625.1	Complete	2.64926	32.5
Halomicronema hongdechloris C2206	C2206	Terrabacteria group	Cyanobacteria/Melainabacteria group	SAMN03466112	PRJNA280640	GCA_002075285.3	Complete	5.57784	54.6	1	31.159
Halomonas elongata DSM 2581	type strain: DSM 2581	Proteobacteria	Gammaproteobacteria	SAMEA2272784	PRJEA49333	GCA_000196875.2	Complete	4.06182	63.6
Halorhodospira halophila SL1	SL1	Proteobacteria	Gammaproteobacteria	SAMN00623046	PRJNA15767	GCA_000015585.1	Complete	2.67845	68
Halothermothrix orenii H 168	H 168	Terrabacteria group	Firmicutes	SAMN00623047	PRJNA16377	GCA_000020485.1	Complete	2.57815	37.9
Halothiobacillus neapolitanus c2	c2	Proteobacteria	Gammaproteobacteria	SAMN02598477	PRJNA31049	GCA_000024765.1	Complete	2.58289	54.7
Hankyongella ginsenosidimutans	W1-2-3	Proteobacteria	Alphaproteobacteria	SAMN11393911	PRJNA532297	GCA_005144965.1	Complete	2.88081	65
Hartmannibacter diazotrophicus	type strain: E19	Proteobacteria	Alphaproteobacteria	SAMEA104312995	PRJEB22691	GCA_900231165.1	Complete	5.44977	63.99	1	31.401
Hathewaya histolytica	NCTC503	Terrabacteria group	Firmicutes	SAMEA3919786	PRJEB6403	GCA_901482605.1	Complete	2.74079	29.3
Helicobacter pylori	MT5135	Proteobacteria	delta/epsilon subdivisions	SAMN18350190	PRJNA715181	GCA_017821535.1	Complete	1.62446	39.2704
Heliomicrobium modesticaldum Ice1	Ice1	Terrabacteria group	Firmicutes	SAMN02602985	PRJNA13427	GCA_000019165.1	Complete	3.07541	57
Heliorestis convoluta	HH	Terrabacteria group	Firmicutes	SAMN12525469	PRJNA559149	GCA_009649955.1	Complete	3.21898	43.1
Herbaspirillum seropedicae	AU13965	Proteobacteria	Betaproteobacteria	SAMN10532542	PRJNA508889	GCA_006378125.1	Complete	5.39297	63.0936	1	45.823
Herbinix luporum	SD1D	Terrabacteria group	Firmicutes	SAMEA3518679	PRJEB10631	GCA_900070325.1	Complete	2.60935	35.3
Herminiimonas arsenitoxidans	AS8	Proteobacteria	Betaproteobacteria	SAMEA4545685	PRJEB17872	GCA_900130075.1	Complete	3.78432	51.3
Heyndrickxia vini	JCM 19841	Terrabacteria group	Firmicutes	SAMN16955019	PRJNA639094	GCA_016772275.1	Complete	4.3098	36
Hippea maritima DSM 10411	DSM 10411	Proteobacteria	delta/epsilon subdivisions	SAMN00713597	PRJNA48195	GCA_000194135.1	Complete	1.69443	37.5
Hirschia baltica ATCC 49814	ATCC 49814	Proteobacteria	Alphaproteobacteria	SAMN02598497	PRJNA33191	GCA_000023785.1	Complete	3.54011	45.1594
Histophilus somni	USDA-ARS-USMARC-63368	Proteobacteria	Gammaproteobacteria	SAMN06141917	PRJNA281531	GCA_002162215.1	Complete	2.1835	37.4	1	43.51
Hoyosella subflava DQS3-9A1	DQS3-9A1	Terrabacteria group	Actinobacteria	SAMN02603151	PRJNA63351	GCA_000214175.1	Complete	4.86349	62.1997
Humisphaera borealis	M1803	PVC group	Planctomycetes	SAMN16556687	PRJNA672121	GCA_015169395.1	Complete	7.18989	63.1
Hydrocarboniclastica marina	soil36-7	Proteobacteria	Gammaproteobacteria	SAMN09602974	PRJNA479718	GCA_004851605.1	Complete	4.2585	57.9501
Hydrogenimonas urashimensis	SSM-sur55	Proteobacteria	delta/epsilon subdivisions	SAMD00229896	PRJDB9990	GCA_016593255.1	Complete	2.29789	52.8
Hydrogenobacter thermophilus TK-6	TK-6	Aquificae	Aquificae	SAMN00191234	PRJNA41547	GCA_000164905.1	Complete	1.74293	44
Hydrogenophaga pseudoflava	DSM 1084	Proteobacteria	Betaproteobacteria	SAMN11056680	PRJNA525691	GCA_004353865.1	Complete	4.90597	67.0484	1	32.93
Hydrogenophilus thermoluteolus	TH-1	Proteobacteria	Hydrogenophilalia	SAMD00115820	PRJDB6915	GCA_003574215.1	Complete	2.28878	61.6025
Hydrogenovibrio crunogenus	SP-41	Proteobacteria	Gammaproteobacteria	SAMN09937998	PRJNA488626	GCA_004786015.1	Complete	2.45326	42.6
Hymenobacter swuensis DY53	DY53	FCB group	Bacteroidetes/Chlorobi group	SAMN03081528	PRJNA234054	GCA_000576555.1	Complete	5.25207	59.6512
Hypericibacter adhaerens	R5959	Proteobacteria	Alphaproteobacteria	SAMN12429833	PRJNA558203	GCA_008728835.1	Complete	5.86525	67.4	1	31.323
Hyphomicrobium denitrificans ATCC 51888	ATCC 51888	Proteobacteria	Alphaproteobacteria	SAMN02598499	PRJNA33261	GCA_000143145.1	Complete	3.63897	60.8
Hyphomonas neptunium ATCC 15444	ATCC 15444	Proteobacteria	Alphaproteobacteria	SAMN02604041	PRJNA15721	GCA_000013025.1	Complete	3.70502	61.9	1	31.265
Ichthyobacterium seriolicida	JBKA-6	FCB group	Bacteroidetes/Chlorobi group	SAMD00000006	PRJDB1450	GCA_002369955.1	Complete	1.92141	32.8
Ideonella dechloratans	CCUG 30977	Proteobacteria	Betaproteobacteria	SAMN23421340	PRJNA305687	GCA_021049305.1	Complete	4.54402	69.2156	1	34.772
Idiomarina loihiensis L2TR	L2TR	Proteobacteria	Gammaproteobacteria	SAMN02604184	PRJNA10790	GCA_000008465.1	Complete	2.83932	47
Ignavibacterium album JCM 16511	JCM 16511	FCB group	Bacteroidetes/Chlorobi group	SAMN02603949	PRJNA61811	GCA_000258405.1	Complete	3.659	33.9
Ilumatobacter coccineus YM16-304	YM16-304	Terrabacteria group	Actinobacteria	SAMD00060985	PRJDA63297	GCA_000348785.1	Complete	4.83018	67.3
Ilyobacter polytropus DSM 2926	DSM 2926	Fusobacteria	Fusobacteriia	SAMN00116458	PRJNA32577	GCA_000165505.1	Complete	3.13231	34.3553
Immundisolibacter cernigliae	TR3.2	Proteobacteria	Gammaproteobacteria	SAMN04528780	PRJNA314077	GCA_001697225.1	Complete	3.24354	67.8
Indioceanicola profundi	SCSIO 08040	Proteobacteria	Alphaproteobacteria	SAMN09405541	PRJNA475899	GCA_003568845.1	Complete	5.37498	66.2396	1	31.32
Inhella inkyongensis	IMCC1713	Proteobacteria	Betaproteobacteria	SAMN11834752	PRJNA544366	GCA_005952805.1	Complete	4.08441	66.2	1	45.631
Intestinibaculum porci	SG0102	Terrabacteria group	Firmicutes	SAMD00149527	PRJDB7628	GCA_003925875.1	Complete	3.21292	39.5
Intrasporangium calvum DSM 43043	DSM 43043	Terrabacteria group	Actinobacteria	SAMN00713569	PRJNA43527	GCA_000184685.1	Complete	4.02438	70.7
Iocasia fonsfrigidae	NS-1	Terrabacteria group	Firmicutes	SAMN13386518	PRJNA591664	GCA_017751145.1	Complete	3.92649	35
Iodobacter ciconiae	H11R3	Proteobacteria	Betaproteobacteria	SAMN10578776	PRJNA509323	GCA_003952345.1	Complete	3.87738	48	1	48.551
Isoptericola variabilis 225	225	Terrabacteria group	Actinobacteria	SAMN00713634	PRJNA49657	GCA_000215105.1	Complete	3.30774	73.9
Isorropodon fossajaponicum endosymbiont JTNG4	JTNG4	unclassified Bacteria	Isorropodon fossajaponicum symbiont	SAMD00067081	PRJDB551	GCA_016592615.1	Complete	1.448	37.2
Isosphaera pallida ATCC 43644	ATCC 43644	PVC group	Planctomycetes	SAMN00138929	PRJNA32825	GCA_000186345.1	Complete	5.5293	62.4469	1	31.685
Janibacter melonis	M714	Terrabacteria group	Actinobacteria	SAMN10373444	PRJNA503758	GCA_003721155.4	Complete	3.48107	72.9187
Janthinobacterium lividum	EIF1	Proteobacteria	Betaproteobacteria	SAMN14082727	PRJNA605963	GCA_013372045.1	Complete	6.37359	62.6
Jejubacter calystegiae	KSNA2	Proteobacteria	Gammaproteobacteria	SAMN11650091	PRJNA542973	GCA_005671395.1	Complete	5.1828	56.1	1	48.7
Jeotgalibaca arthritidis	CECT 9157	Terrabacteria group	Firmicutes	SAMN14260637	PRJNA609845	GCA_011100465.1	Complete	2.3481	38.2
Jeotgalibacillus malaysiensis	D5	Terrabacteria group	Firmicutes	SAMN02870886	PRJNA253510	GCA_000818095.1	Complete	4.11951	42.3633
Jinshanibacter zhutongyuii	CF-458	Proteobacteria	Gammaproteobacteria	SAMN10613010	PRJNA510665	GCA_004295645.1	Complete	4.63194	45.7	1	49.64
Jonesia denitrificans	NCTC10816	Terrabacteria group	Actinobacteria	SAMEA3905375	PRJEB6403	GCA_900475835.1	Complete	2.74965	58.4
Kaistella antarctica	NCTC13489	FCB group	Bacteroidetes/Chlorobi group	SAMEA48409918	PRJEB6403	GCA_900637895.1	Complete	3.13722	36.1
Kangiella koreensis DSM 16069	DSM 16069	Proteobacteria	Gammaproteobacteria	SAMN00002604	PRJNA29443	GCA_000024085.1	Complete	2.85207	43.7
Kaustia mangrovi	R1DC25	Proteobacteria	Alphaproteobacteria	SAMN12206556	PRJNA480561	GCA_015482775.1	Complete	4.63054	67.3
Keratinibaculum paraultunense	KD-1	Terrabacteria group	Firmicutes	SAMN17377608	PRJNA693111	GCA_016767175.1	Complete	2.308	29.5
Ketobacter alkanivorans	GI5	Proteobacteria	Gammaproteobacteria	SAMN06011404	PRJNA353912	GCA_002863865.1	Complete	4.9145	51.2	1	41.404
Ketogulonicigenium vulgare	Hbe602	Proteobacteria	Alphaproteobacteria	SAMN04159244	PRJNA298454	GCA_001399515.1	Complete	3.27639	61.734
Kibdelosporangium phytohabitans	KLBMP1111	Terrabacteria group	Actinobacteria	SAMN03840758	PRJNA289020	GCA_001302585.1	Complete	11.7598	68.4
Kineobactrum salinum	M2	Proteobacteria	Gammaproteobacteria	SAMN14074152	PRJNA605681	GCA_010669285.1	Complete	4.6495	60.7
Kineococcus radiotolerans SRS30216 = ATCC BAA-149	SRS30216	Terrabacteria group	Actinobacteria	SAMN02598259	PRJNA10689	GCA_000017305.1	Complete	4.95667	74.2104
Kingella oralis	DSM 18271	Proteobacteria	Betaproteobacteria	SAMN15603182	PRJNA647881	GCA_014054985.1	Complete	2.42053	54.2536
Kiritimatiella glycovorans	L21-Fru-AB	PVC group	Kiritimatiellaeota	SAMN03329217	PRJNA274602	GCA_001017655.1	Complete	2.94972	63.3
Kitasatospora setae KM-6054	KM-6054	Terrabacteria group	Actinobacteria	SAMD00060928	PRJDA19951	GCA_000269985.1	Complete	8.78328	74.2	1	30.717
Klebsiella oxytoca	FDAARGOS_500	Proteobacteria	Gammaproteobacteria	SAMN10163176	PRJNA231221	GCA_003812925.1	Complete	5.87908	55.1572	1	47.38
Kluyvera ascorbata	TP1631	Proteobacteria	Gammaproteobacteria	SAMD00204448	PRJDB9277	GCA_015099135.1	Complete	5.37131	53.9504	1	47.113
Koleobacter methoxysyntrophicus	NRmbB1	Terrabacteria group	Firmicutes	SAMN15502970	PRJNA645406	GCA_017301615.1	Complete	3.10278	40.8
Komagataeibacter hansenii	C110	Proteobacteria	Alphaproteobacteria	SAMN16237465	PRJNA664932	GCA_014843995.1	Complete	3.54919	59.5658	1	38.372
Kordia antarctica	IMCC3317	FCB group	Bacteroidetes/Chlorobi group	SAMN06214045	PRJNA360649	GCA_009901525.1	Complete	5.50099	33.2
Kordiimonas pumila	N18	Proteobacteria	Alphaproteobacteria	SAMN16069864	PRJNA481858	GCA_015240255.1	Complete	4.04166	47.4
Kosakonia radicincitans	DSM 107547	Proteobacteria	Gammaproteobacteria	SAMN11638161	PRJNA542777	GCA_008330085.1	Complete	5.77474	53.9754	1	48.63
Kosmotoga olearia TBF 19.5.1	TBF 19.5.1	Thermotogae	Thermotogae	SAMN00001868	PRJNA29419	GCA_000023325.1	Complete	2.30213	41.5
Kozakia baliensis	NBRC 16680	Proteobacteria	Alphaproteobacteria	SAMN04396915	PRJNA311264	GCA_001787355.1	Complete	3.09358	57.6407	1	39.394
Kribbella flavida DSM 17836	DSM 17836	Terrabacteria group	Actinobacteria	SAMN02598447	PRJNA21089	GCA_000024345.1	Complete	7.57949	70.6
Kroppenstedtia eburnea	DSM 45196	Terrabacteria group	Firmicutes	SAMN13905711	PRJNA602730	GCA_013282215.1	Complete	3.565	54.1
Ktedonosporobacter rubrisoli	SCAWS-G2	Terrabacteria group	Chloroflexi	SAMN10712707	PRJNA513426	GCA_004208415.1	Complete	11.3406	51.8	1	30.841
Kushneria marisflavi	SW32	Proteobacteria	Gammaproteobacteria	SAMN06765534	PRJNA383457	GCA_002157205.1	Complete	3.66718	59
Kutzneria albida DSM 43870	DSM 43870	Terrabacteria group	Actinobacteria	SAMN02641507	PRJNA235190	GCA_000525635.1	Complete	9.87493	70.6
Kyrpidia tusciae DSM 2912	DSM 2912	Terrabacteria group	Firmicutes	SAMN00017498	PRJNA31345	GCA_000092905.1	Complete	3.38477	59.1
Labilibaculum antarcticum	SPP2	FCB group	Bacteroidetes/Chlorobi group	SAMD00078003	PRJDB5655	GCA_002356295.1	Complete	5.71899	36
Labilithrix luteola	DSM 27648	Proteobacteria	delta/epsilon subdivisions	SAMN03951129	PRJNA291650	GCA_001263205.1	Complete	12.1915	66.1
Lachnoanaerobaculum umeaense	DSM 23576 = CCUG 58757	Terrabacteria group	Firmicutes	SAMN10059125	PRJNA490792	GCA_003589745.1	Complete	2.81044	35.1
Lachnoclostridium phytofermentans ISDg	ISDg	Terrabacteria group	Firmicutes	SAMN02598360	PRJNA16184	GCA_000018685.1	Complete	4.84759	35.3
Lacinutrix venerupis	DOK2-8	FCB group	Bacteroidetes/Chlorobi group	SAMN06234633	PRJNA361535	GCA_001971745.1	Complete	3.1924	30.6
Lacipirellula parvula	PX69	PVC group	Planctomycetes	SAMD00187762	PRJDB8786	GCA_009177095.1	Complete	6.92226	61.7	1	30.435
Lacticaseibacillus casei DSM 20011 = JCM 1134 = ATCC 393	ATCC 393	Terrabacteria group	Firmicutes	SAMD00061035	PRJDB480	GCA_000829055.1	Complete	2.95296	47.8636
Lactiplantibacillus plantarum	SK151	Terrabacteria group	Firmicutes	SAMN09373895	PRJNA474785	GCA_003269405.1	Complete	3.23125	44.6
Lactobacillus delbrueckii subsp. jakobsenii ZN7a-9 = DSM 26046	DSM 26046	Terrabacteria group	Firmicutes	SAMN06066887	PRJNA355248	GCA_001888925.1	Complete	1.8918	50.1
Lactococcus lactis	LAC460	Terrabacteria group	Firmicutes	SAMN15502559	PRJNA645372	GCA_020463755.1	Complete	2.4266	35
Lacunisphaera limnophila	IG16b	PVC group	Verrucomicrobia	SAMN04880612	PRJNA319155	GCA_001746835.1	Complete	4.19928	66.5	1	32.579
Lancefieldella parvulum DSM 20469	DSM 20469	Terrabacteria group	Actinobacteria	SAMN00001907	PRJNA29401	GCA_000024225.1	Complete	1.54381	45.7
Lapidilactobacillus dextrinicus	LH506	Terrabacteria group	Firmicutes	SAMN12777614	PRJNA566017	GCA_008831385.1	Complete	1.83698	38.2
Laribacter hongkongensis	HLGZ1	Proteobacteria	Betaproteobacteria	SAMN07204264	PRJNA389628	GCA_002215055.1	Complete	3.42427	62.3	1	48.941
Latilactobacillus sakei	CBA3614	Terrabacteria group	Firmicutes	SAMN13258981	PRJNA588925	GCA_009676365.1	Complete	2.01807	41.1276
Lautropia mirabilis	NCTC12852	Proteobacteria	Betaproteobacteria	SAMEA4504063	PRJEB6403	GCA_900637555.1	Complete	3.17201	65.5	1	48.201
Lawsonella clevelandensis	X1036	Terrabacteria group	Actinobacteria	SAMN02943398	PRJNA256353	GCA_001293125.1	Complete	1.86055	58.6
Lawsonia intracellularis N343	N343	Proteobacteria	delta/epsilon subdivisions	SAMN02603631	PRJNA175550	GCA_000331715.1	Complete	1.71919	33.0918
Leadbetterella byssophila DSM 17132	DSM 17132	FCB group	Bacteroidetes/Chlorobi group	SAMN00191237	PRJNA38283	GCA_000166395.1	Complete	4.05965	40.4	1	34.752
Leclercia adecarboxylata	USDA-ARS-USMARC-60222	Proteobacteria	Gammaproteobacteria	SAMN04158503	PRJNA281531	GCA_001518835.1	Complete	4.80392	55.8	1	47.945
Lederbergia lentus	NCTC4824	Terrabacteria group	Firmicutes	SAMEA4040590	PRJEB6403	GCA_900478165.1	Complete	4.38437	36.7
Leeuwenhoekiella palythoae	F5	FCB group	Bacteroidetes/Chlorobi group	SAMN21876824	PRJNA766805	GCA_020310025.1	Complete	3.99477	39.9
Legionella pneumophila	C9_S	Proteobacteria	Gammaproteobacteria	SAMN05180030	PRJNA323476	GCA_001753085.1	Complete	3.50407	38.3271
Leifsonia xyli subsp. cynodontis DSM 46306	DSM 46306	Terrabacteria group	Actinobacteria	SAMN02603223	PRJNA215687	GCA_000470775.1	Complete	2.68642	68.3
Leisingera methylohalidivorans DSM 14336	DSM 14336	Proteobacteria	Alphaproteobacteria	SAMN02769646	PRJNA74371	GCA_000511355.1	Complete	4.651	62.3557
Leminorella richardii	NCTC12151	Proteobacteria	Gammaproteobacteria	SAMEA2548145	PRJEB6403	GCA_900478135.1	Complete	3.97627	51.9	1	48.364
Lentibacillus amyloliquefaciens	LAM0015	Terrabacteria group	Firmicutes	SAMN04103130	PRJNA296764	GCA_001307805.2	Complete	3.85828	42.1
Lentilactobacillus hilgardii	LMG 07934	Terrabacteria group	Firmicutes	SAMN14262734	PRJNA609644	GCA_011765585.1	Complete	2.77186	39.7
Lentzea guizhouensis	DHS C013	Terrabacteria group	Actinobacteria	SAMN05369592	PRJNA328305	GCA_001701025.1	Complete	9.99787	70
Leptolyngbya boryana IAM M-101	IAM M-101	Terrabacteria group	Cyanobacteria/Melainabacteria group	SAMD00019988	PRJDB706	GCA_002142475.1	Complete	6.80347	47.013	1	33.18
Leptospira interrogans serovar Copenhageni	FDAARGOS_203	Spirochaetes	Spirochaetia	SAMN04875540	PRJNA231221	GCA_002073495.2	Complete	4.63076	35
Leptospirillum ferrooxidans C2-3	C2-3	Nitrospirae	Nitrospira	SAMD00061058	PRJDB73	GCA_000284315.1	Complete	2.55954	50
Leptothrix cholodnii SP-6	SP-6	Proteobacteria	Betaproteobacteria	SAMN02598429	PRJNA20039	GCA_000019785.1	Complete	4.9094	68.9	1	35.172
Leptotrichia hofstadii	JCM16775	Fusobacteria	Fusobacteriia	SAMD00156223	PRJDB7856	GCA_007990525.1	Complete	2.60438	30.5901
Leucobacter triazinivorans	JW-1	Terrabacteria group	Actinobacteria	SAMN10857004	PRJNA518735	GCA_004208635.1	Complete	3.47881	69.4
Leuconostoc mesenteroides	SRCM102733	Terrabacteria group	Firmicutes	SAMN08707608	PRJNA438180	GCA_009913915.1	Complete	2.05873	37.7211
Levilactobacillus brevis	NPS-QW-145	Terrabacteria group	Firmicutes	SAMN04871683	PRJNA318996	GCA_001676805.1	Complete	2.55267	45.8
Liberibacter crescens	BT-0	Proteobacteria	Alphaproteobacteria	SAMN03256334	PRJNA269727	GCA_001543305.1	Complete	1.52212	35.4
Lichenicola cladoniae	PAMC 26569	Proteobacteria	Alphaproteobacteria	SAMN14917828	PRJNA632689	GCA_013201075.1	Complete	6.0613	64.6396	1	30.66
Ligilactobacillus salivarius	LPM01	Terrabacteria group	Firmicutes	SAMEA4359642	PRJEB14980	GCA_900094615.1	Complete	2.03336	32.9158
Lignipirellula cremea	Pla85_3_4	PVC group	Planctomycetes	SAMN10954030	PRJNA485700	GCA_007751035.1	Complete	9.56523	61.4
Limihaloglobus sulfuriphilus	SM-Chi-D1	PVC group	Planctomycetes	SAMN06284589	PRJNA369380	GCA_001999965.1	Complete	3.86836	47
Limnobaculum parvum	HYN0051	Proteobacteria	Gammaproteobacteria	SAMN08969739	PRJNA451400	GCA_003096015.2	Complete	3.84177	46	1	49.048
Limnochorda pilosa	HC45	Terrabacteria group	Firmicutes	SAMD00034894	PRJDB4026	GCA_001544015.1	Complete	3.81704	69.7
Limnoglobus roseus	PX52	PVC group	Planctomycetes	SAMN12360391	PRJNA556575	GCA_008254045.1	Complete	9.3781	65.6
Limosilactobacillus vaginalis	LV515	Terrabacteria group	Firmicutes	SAMN12784813	PRJNA566211	GCA_009362935.1	Complete	1.89471	40.5
Listeria innocua	CFSAN044836	Terrabacteria group	Firmicutes	SAMN04417899	PRJNA541969	GCA_009648575.1	Complete	2.92215	37.4705
Litoricola lipolytica	IMCC 1097	Proteobacteria	Gammaproteobacteria	SAMN13193731	PRJNA587557	GCA_009650135.1	Complete	2.34604	58.8
Litorilituus sediminis	JCM 17549	Proteobacteria	Gammaproteobacteria	SAMN10662180	PRJNA512160	GCA_004295665.1	Complete	4.27572	39.4
Loigolactobacillus coryniformis subsp. coryniformis KCTC 3167 = DSM 20001	DSM 20001	Terrabacteria group	Firmicutes	SAMN05920237	PRJNA349078	GCA_002706425.1	Complete	2.95151	43.1
Longicatena caecimuris	3BBH23	Terrabacteria group	Firmicutes	SAMD00283801	PRJDB11313	GCA_018406465.1	Complete	3.10376	38.3
Lonsdalea populi	N-5-1	Proteobacteria	Gammaproteobacteria	SAMN16993121	PRJNA682499	GCA_015999465.1	Complete	3.85971	55.5	1	48.592
Luteibacter rhizovicinus DSM 16549	LJ96	Proteobacteria	Gammaproteobacteria	SAMN05853519	PRJNA344944	GCA_001887595.1	Complete	4.76549	64.7	1	32.639
Luteimicrobium xylanilyticum	HY-24	Terrabacteria group	Actinobacteria	SAMN13106273	PRJNA579204	GCA_009429125.1	Complete	4.20828	72.8
Luteimonas chenhongjianii	100111	Proteobacteria	Gammaproteobacteria	SAMN07357069	PRJNA407011	GCA_002327105.1	Complete	3.35178	68.3	1	31.915
Luteipulveratus mongoliensis	MN07-A0370	Terrabacteria group	Actinobacteria	SAMN03421079	PRJNA278633	GCA_001190945.1	Complete	5.42091	68.2
Luteitalea pratensis	DSM 100886	Acidobacteria	Vicinamibacteria	SAMN04546182	PRJNA314952	GCA_001618865.1	Complete	7.48031	67.2
Luteithermobacter gelatinilyticus	MEBiC09520	Proteobacteria	Alphaproteobacteria	SAMN11774873	PRJNA543680	GCA_005849285.1	Complete	3.14589	54.7
Luteolibacter luteus	G-1-1-1	PVC group	Verrucomicrobia	SAMN14642216	PRJNA626486	GCA_012913485.1	Complete	6.41208	61
Lutibacter profundi	LP1	FCB group	Bacteroidetes/Chlorobi group	SAMN04299808	PRJNA304382	GCA_001543325.1	Complete	2.96698	29.8
Lysinibacillus fusiformis	RB-21	Terrabacteria group	Firmicutes	SAMN02892976	PRJNA253769	GCA_000724775.3	Complete	4.84379	37.6
Lysobacter antibioticus	76	Proteobacteria	Gammaproteobacteria	SAMN03275727	PRJNA271656	GCA_001442745.1	Complete	5.91639	66.8	1	32.432
Macrococcus caseolyticus	FDAARGOS_868	Terrabacteria group	Firmicutes	SAMN13450398	PRJNA231221	GCA_016028795.1	Complete	2.17097	36.5992
Mageeibacillus indolicus UPII9-5	UPII9-5	Terrabacteria group	Firmicutes	SAMN00006219	PRJNA42555	GCA_000025225.2	Complete	1.80975	44.2	1	30.822
Magnetococcus marinus MC-1	MC-1	Proteobacteria	Alphaproteobacteria	SAMN02598452	PRJNA262	GCA_000014865.1	Complete	4.71958	54.2
Magnetospirillum gryphiswaldense MSR-1 v2	MSR-1	Proteobacteria	Alphaproteobacteria	SAMEA3138838	PRJEB4690	GCA_000513295.1	Complete	4.3658	63.3	1	31.591
Mahella australiensis 50-1 BON	50-1 BON	Terrabacteria group	Firmicutes	SAMN02232034	PRJNA42243	GCA_000213255.1	Complete	3.13597	43.5
Maioricimonas rarisocia	Mal4	PVC group	Planctomycetes	SAMN10953974	PRJNA485700	GCA_007747795.1	Complete	7.74499	63.4
Malaciobacter molluscorum LMG 25693	CECT 7696	Proteobacteria	delta/epsilon subdivisions	SAMN03737954	PRJNA66821	GCA_003544935.1	Complete	2.80058	26.2
Mammaliicoccus sciuri	FDAARGOS_285	Terrabacteria group	Firmicutes	SAMN06173298	PRJNA231221	GCA_002209165.2	Complete	2.85381	32.5088
Mangrovivirga cuniculi	R1DC9	FCB group	Bacteroidetes/Chlorobi group	SAMN08931443	PRJNA450172	GCA_005166025.1	Complete	4.6619	36.1
Mannheimia haemolytica	191	Proteobacteria	Gammaproteobacteria	SAMN07537192	PRJNA172854	GCA_002285575.1	Complete	2.75708	41.1017
Mannheimia succiniciproducens MBEL55E	MBEL55E	Proteobacteria	Gammaproteobacteria	SAMN02603473	PRJNA13068	GCA_000007745.1	Complete	2.31408	42.5	1	40.887
Maribacter cobaltidurans	B1	FCB group	Bacteroidetes/Chlorobi group	SAMN07514628	PRJNA398646	GCA_002269385.1	Complete	4.63996	39.7
Maribellus comscasis	WC007	FCB group	Bacteroidetes/Chlorobi group	SAMN13382260	PRJNA591472	GCA_009762775.1	Complete	7.81131	38.4
Marichromatium purpuratum 984	984	Proteobacteria	Gammaproteobacteria	SAMN02256540	PRJNA62513	GCA_000224005.3	Complete	3.77911	67.9	1	31.797
Maridesulfovibrio salexigens DSM 2638	DSM 2638	Proteobacteria	delta/epsilon subdivisions	SAMN00001870	PRJNA29541	GCA_000023445.1	Complete	4.28985	47.1
Mariniblastus fucicola	FC18	PVC group	Planctomycetes	SAMN10980025	PRJNA485700	GCA_008087665.1	Complete	6.57084	53.4
Marinicauda algicola	RMAR8-3	Proteobacteria	Alphaproteobacteria	SAMN17980852	PRJNA702823	GCA_017161425.1	Complete	3.42485	68.2
Mariniplasma anaerobium	Mahy22	Terrabacteria group	Tenericutes	SAMD00227922	PRJDB9849	GCA_016865445.1	Complete	1.89863	30.0966
Marinithermus hydrothermalis DSM 14884	DSM 14884	Terrabacteria group	Deinococcus-Thermus	SAMN00713602	PRJNA50827	GCA_000195335.1	Complete	2.26917	68.1
Marinitoga piezophila KA3	KA3	Thermotogae	Thermotogae	SAMN02261422	PRJNA66025	GCA_000255135.1	Complete	2.24479	29.1839
Marinobacter nauticus ATCC 49840	ATCC 49840	Proteobacteria	Gammaproteobacteria	SAMEA2272383	PRJEA91119	GCA_000284615.1	Complete	3.98948	57.4
Marinobacterium georgiense	IC961	Proteobacteria	Gammaproteobacteria	SAMN07302604	PRJNA392473	GCA_017310015.1	Complete	4.05329	55.3	1	43.301
Marinomonas posidonica IVIA-Po-181	IVIA-Po-181	Proteobacteria	Gammaproteobacteria	SAMN00713622	PRJNA52545	GCA_000214215.1	Complete	3.89994	44.3
Mariprofundus aestuarium	CP-5	Proteobacteria	Zetaproteobacteria	SAMN06046392	PRJNA354470	GCA_002795805.1	Complete	2.53761	51.5
Marisediminicola antarctica	ZS314	Terrabacteria group	Actinobacteria	SAMN05727966	PRJNA341757	GCA_009930795.1	Complete	3.35261	67.2
Marivirga tractuosa DSM 4126	DSM 4126	FCB group	Bacteroidetes/Chlorobi group	SAMN00138949	PRJNA37901	GCA_000183425.1	Complete	4.51649	35.5046
Martelella mediterranea DSM 17316	MACL11	Proteobacteria	Alphaproteobacteria	SAMN02441730	PRJNA362295	GCA_002043005.1	Complete	5.69307	62.3845	1	30.879
Massilia putida	6NM-7	Proteobacteria	Betaproteobacteria	SAMN06191485	PRJNA359387	GCA_001941825.1	Complete	7.52302	65.5009	1	30.698
Massilistercora timonensis	Marseille-P3756	Terrabacteria group	Firmicutes	SAMEA104651889	PRJEB24953	GCA_900312975.1	Complete	2.76959	51.2
Megamonas hypermegale	NCTC10570	Terrabacteria group	Firmicutes	SAMEA4364220	PRJEB6403	GCA_900187035.1	Complete	2.23034	33.8
Megasphaera elsdenii	NCIMB702410	Terrabacteria group	Firmicutes	SAMN08639722	PRJNA437124	GCA_003006415.1	Complete	2.56619	52.7
Meiothermus silvanus DSM 9946	DSM 9946	Terrabacteria group	Deinococcus-Thermus	SAMN02598469	PRJNA29551	GCA_000092125.1	Complete	3.72167	62.7494	1	34.873
Melaminivora jejuensis	KACC 19629	Proteobacteria	Betaproteobacteria	SAMN24045431	PRJNA789031	GCA_021249385.1	Complete	3.66876	67.5	1	49.409
Melioribacter roseus P3M-2	P3M-2	FCB group	Bacteroidetes/Chlorobi group	SAMN02603097	PRJNA165865	GCA_000279145.1	Complete	3.30041	41.3
Melittangium boletus DSM 14713	DSM 14713	Proteobacteria	delta/epsilon subdivisions	SAMN06850203	PRJNA189498	GCA_002305855.1	Complete	9.91044	68.4
Mesoflavibacter profundi	YC1039	FCB group	Bacteroidetes/Chlorobi group	SAMN16131505	PRJNA663281	GCA_014764305.1	Complete	3.0882	31.2
Mesoplasma florum L1	L1	Terrabacteria group	Tenericutes	SAMN03081416	PRJNA10650	GCA_000008305.1	Complete	0.793224	27
Mesorhizobium opportunistum WSM2075	WSM2075	Proteobacteria	Alphaproteobacteria	SAMN02232036	PRJNA33861	GCA_000176035.2	Complete	6.88444	62.9
Mesotoga prima MesG1.Ag.4.2	MesG1.Ag.4.2	Thermotogae	Thermotogae	SAMN00025417	PRJNA48995	GCA_000147715.3	Complete	2.97595	45.4977
Metabacillus sediminilitoris	DSL-17	Terrabacteria group	Firmicutes	SAMN13336233	PRJNA559665	GCA_009720625.1	Complete	5.60254	36
Methylacidiphilum infernorum V4	V4	PVC group	Verrucomicrobia	SAMN02604183	PRJNA28995	GCA_000019665.1	Complete	2.28715	45.5
Methylibium petroleiphilum PM1	PM1	Proteobacteria	Betaproteobacteria	SAMN02598264	PRJNA10789	GCA_000015725.1	Complete	4.64364	68.7869	1	36.073
Methylobacillus flagellatus KT	KT	Proteobacteria	Betaproteobacteria	SAMN02598256	PRJNA10647	GCA_000013705.1	Complete	2.97152	55.7
Methylobacterium radiotolerans JCM 2831	JCM 2831	Proteobacteria	Alphaproteobacteria	SAMN00000277	PRJNA18817	GCA_000019725.1	Complete	6.89911	71.0375	1	33.179
Methylocaldum marinum	S8	Proteobacteria	Gammaproteobacteria	SAMD00066775	PRJDB5306	GCA_003584645.1	Complete	6.08892	58.7	1	35.024
Methyloceanibacter caenitepidi	Gela4	Proteobacteria	Alphaproteobacteria	SAMD00019677	PRJDB3104	GCA_000828475.1	Complete	3.42496	62.8
Methylocella silvestris BL2	BL2	Proteobacteria	Alphaproteobacteria	SAMN00000045	PRJNA20635	GCA_000021745.1	Complete	4.30543	63.1	1	31.09
Methylococcus capsulatus str. Bath	Bath	Proteobacteria	Gammaproteobacteria	SAMN02603968	PRJNA21	GCA_000008325.1	Complete	3.30456	63.6	1	34.279
Methylocystis parvus	BRCS2	Proteobacteria	Alphaproteobacteria	SAMN12748973	PRJNA565504	GCA_009685195.1	Complete	4.52904	63.3872
Methylogaea oryzae	E10	Proteobacteria	Gammaproteobacteria	SAMD00172921	PRJDB8373	GCA_019669985.1	Complete	4.01882	63.2	1	35.167
Methylomagnum ishizawai	RS11D-Pr	Proteobacteria	Gammaproteobacteria	SAMD00172935	PRJDB8374	GCA_019670005.1	Complete	5.1995	63.4472	1	33.726
Methylomonas methanica MC09	MC09	Proteobacteria	Gammaproteobacteria	SAMN00713628	PRJNA53917	GCA_000214665.1	Complete	5.05168	51.3
Methylomusa anaerophila	MMFC1	Terrabacteria group	Firmicutes	SAMD00106843	PRJDB6491	GCA_003966895.1	Complete	4.7812	46.6
Methylophaga frappieri	JAM7	Proteobacteria	Gammaproteobacteria	SAMN02603343	PRJNA84459	GCA_000260965.1	Complete	2.74529	47.9185
Methyloradius palustris	Zm11	Proteobacteria	Betaproteobacteria	SAMD00252853	PRJDB10664	GCA_019703875.1	Complete	2.80041	46.4
Methylorubrum extorquens AM1	DM4	Proteobacteria	Alphaproteobacteria	SAMEA3138288	PRJNA16093	GCA_000083545.1	Complete	6.12385	68.0076
Methylotenera mobilis JLW8	JLW8	Proteobacteria	Betaproteobacteria	SAMN00017443	PRJNA33319	GCA_000023705.1	Complete	2.54757	45.5
Methylotuvimicrobium alcaliphilum 20Z	20Z	Proteobacteria	Gammaproteobacteria	SAMEA3283107	PRJEA73721	GCA_000968535.1	Complete	4.79671	48.7
Methylovirgula ligni	BW863	Proteobacteria	Alphaproteobacteria	SAMN08095357	PRJNA419673	GCA_004135935.1	Complete	3.29859	62.3
Methylovorus glucosetrophus SIP3-4	SIP3-4	Proteobacteria	Betaproteobacteria	SAMN02598498	PRJNA33241	GCA_000023745.1	Complete	3.08201	54.6472
Methylovulum psychrotolerans	HV10_M2	Proteobacteria	Gammaproteobacteria	SAMN07256813	PRJNA391059	GCA_002209385.1	Complete	4.9234	50.9
Micavibrio aeruginosavorus ARL-13	ARL-13	Proteobacteria	Alphaproteobacteria	SAMN02604252	PRJNA49751	GCA_000226315.1	Complete	2.48198	54.7
Microbacterium resistens	MZT7	Terrabacteria group	Actinobacteria	SAMN21165868	PRJNA759364	GCA_021172025.1	Complete	4.01135	71.3
Microbulbifer agarilyticus	GP101	Proteobacteria	Gammaproteobacteria	SAMN06311449	PRJNA371746	GCA_001999945.1	Complete	4.25563	55.4
Microcella flavibacter	WY83	Terrabacteria group	Actinobacteria	SAMN14572434	PRJNA624248	GCA_012530535.1	Complete	2.62074	72.4
Micrococcus luteus	CW.Ay	Terrabacteria group	Actinobacteria	SAMN21031615	PRJNA758605	GCA_019890915.1	Complete	2.54376	72.9782
Microlunatus phosphovorus NM-1	NM-1	Terrabacteria group	Actinobacteria	SAMD00061117	PRJNA66879	GCA_000270245.1	Complete	5.68312	67.3
Micromonospora aurantiaca ATCC 27029	ATCC 27029	Terrabacteria group	Actinobacteria	SAMN00006196	PRJNA37957	GCA_000145235.1	Complete	7.02556	72.8
Micropruina glycogenica	1	Terrabacteria group	Actinobacteria	SAMEA104558311	PRJEB23532	GCA_900289045.1	Complete	3.84468	68.3
Microvirga ossetica	V5/3M	Proteobacteria	Alphaproteobacteria	SAMN05413551	PRJNA329489	GCA_002741015.1	Complete	9.63105	62.6718	1	32.624
Miltoncostaea marina	SCSIO 60955	Terrabacteria group	Actinobacteria	SAMN16686044	PRJNA674971	GCA_018141525.1	Complete	3.37027	76.2
Minicystis rosea	DSM 24000	Proteobacteria	delta/epsilon subdivisions	SAMN05017598	PRJNA321464	GCA_001931535.1	Complete	16.0407	69.1
Mixta gaviniae	DSM 22758	Proteobacteria	Gammaproteobacteria	SAMN08369925	PRJNA430362	GCA_002953195.1	Complete	4.52761	58	1	48.843
Mobiluncus curtisii ATCC 43063	ATCC 43063	Terrabacteria group	Actinobacteria	SAMN00001505	PRJNA31519	GCA_000196535.1	Complete	2.14648	55.4
Mogibacterium diversum	CCUG 47132	Terrabacteria group	Firmicutes	SAMN08567286	PRJNA282954	GCA_002998925.1	Complete	1.81583	41
Moorella thermoacetica	DSM 103284	Terrabacteria group	Firmicutes	SAMN05430237	PRJNA330910	GCA_001874605.1	Complete	2.56038	55.9
Moraxella catarrhalis	CCRI-195ME	Proteobacteria	Gammaproteobacteria	SAMN05949222	PRJNA350869	GCA_002080125.1	Complete	1.99439	41.5581	1	46.495
Morganella morganii	MP-1	Proteobacteria	Gammaproteobacteria	SAMN12502771	PRJNA558324	GCA_008931805.1	Complete	4.76042	40.6858
Mucilaginibacter gossypii	P3	FCB group	Bacteroidetes/Chlorobi group	SAMN18237936	PRJNA712965	GCA_017569325.1	Complete	7.18773	42.8
Murdochiella vaginalis	Marseille-P2341	Terrabacteria group	Firmicutes	SAMEA4021839	PRJEB14245	GCA_900119705.1	Complete	1.67149	49.5
Muribaculum intestinale	YL27	FCB group	Bacteroidetes/Chlorobi group	SAMN04621612	PRJNA317592	GCA_001688845.2	Complete	3.30646	50.1	1	30.465
Muricauda ruestringensis DSM 13258	DSM 13258	FCB group	Bacteroidetes/Chlorobi group	SAMN02232041	PRJNA52467	GCA_000224085.1	Complete	3.84242	41.4
Muriicola soli	MMS17-SY002	FCB group	Bacteroidetes/Chlorobi group	SAMN10754312	PRJNA515365	GCA_004139715.1	Complete	3.06749	42.4
Musicola paradisiaca Ech703	Ech703	Proteobacteria	Gammaproteobacteria	SAMN02598494	PRJNA33069	GCA_000023545.1	Complete	4.67945	55	1	50.118
Mycetocola zhujimingii	449 = CGMCC 1.16372	Terrabacteria group	Actinobacteria	SAMN08388711	PRJNA431327	GCA_003065425.1	Complete	3.19365	64.8778
Mycetohabitans rhizoxinica HKI 454	HKI 454	Proteobacteria	Betaproteobacteria	SAMEA2272497	PRJEA51915	GCA_000198775.1	Complete	3.75014	60.6963
Mycoavidus cysteinexigens	B1-EB	Proteobacteria	Betaproteobacteria	SAMD00079759	PRJDB5716	GCA_003966915.1	Complete	2.795	48.9
Mycobacterium marinum	MMA1	Terrabacteria group	Actinobacteria	SAMN14832045	PRJNA630296	GCA_016745295.1	Complete	6.32195	65.8
Mycobacterium stephanolepidis	NJB0901	Terrabacteria group	Actinobacteria	SAMD00081530	PRJDB5828	GCA_002356335.1	Complete	4.99449	64
Mycobacteroides abscessus	GZ002	Terrabacteria group	Actinobacteria	SAMN10391661	PRJNA504433	GCA_004028015.1	Complete	5.08243	64.1138
Mycolicibacter sinensis	JDM601	Terrabacteria group	Actinobacteria	SAMN02603865	PRJNA51513	GCA_000214155.1	Complete	4.64367	68.4
Mycolicibacterium vanbaalenii PYR-1	PYR-1	Terrabacteria group	Actinobacteria	SAMN02598347	PRJNA15761	GCA_000015305.1	Complete	6.49186	67.8
Mycoplasma hyopneumoniae 168-L	168-L	Terrabacteria group	Tenericutes	SAMN02603324	PRJNA76853	GCA_000400855.1	Complete	0.921093	28.5
Myroides odoratimimus	G13	FCB group	Bacteroidetes/Chlorobi group	SAMN11047481	PRJNA525347	GCA_004337635.1	Complete	3.93803	34.1638
Myxococcus xanthus DK 1622	DK 1622	Proteobacteria	delta/epsilon subdivisions	SAMN02604018	PRJNA1421	GCA_000012685.1	Complete	9.13976	68.9	1	30.374
Nakamurella multipartita DSM 44233	DSM 44233	Terrabacteria group	Actinobacteria	SAMN02598467	PRJNA29537	GCA_000024365.1	Complete	6.0603	70.9
Natranaerobius thermophilus JW/NM-WN-LF	JW/NM-WN-LF	Terrabacteria group	Firmicutes	SAMN02598430	PRJNA20207	GCA_000020005.1	Complete	3.19145	36.287
Natronoglycomyces albus	DSM 106290	Terrabacteria group	Actinobacteria	SAMN17761733	PRJNA698907	GCA_016925535.1	Complete	4.01238	61.4617
Nautilia profundicola AmH	AmH	Proteobacteria	delta/epsilon subdivisions	SAMN02603431	PRJNA32573	GCA_000021725.1	Complete	1.67644	33.5
Ndongobacter massiliensis	Marseille-P3170	Terrabacteria group	Firmicutes	SAMEA4555317	PRJEB18029	GCA_900120375.1	Complete	1.86488	49.7
Neisseria meningitidis	2025-07-11	Proteobacteria	Betaproteobacteria	SAMN07137410	PRJNA386981	GCA_008330805.1	Complete	2.15744	51.8
Neoasaia chiangmaiensis	NBRC 101099	Proteobacteria	Alphaproteobacteria	SAMN04396918	PRJNA311264	GCA_002005465.1	Complete	3.40786	61.5	1	40.141
Neokomagataea tanensis	AH13 = NBRC 106556	Proteobacteria	Alphaproteobacteria	SAMN10095080	PRJNA492196	GCA_006542335.1	Complete	2.577	51.9574	1	41.412
Neomicrococcus aestuarii	B18	Terrabacteria group	Actinobacteria	SAMN05728458	PRJNA341787	GCA_001887245.1	Complete	2.66784	59.1
Neorhizobium galegae bv. orientalis str. HAMBI 540	HAMBI 540	Proteobacteria	Alphaproteobacteria	SAMEA3139073	PRJEB1950	GCA_000731315.1	Complete	6.45503	61.248
Neorickettsia sennetsu str. Miyayama	Miyayama	Proteobacteria	Alphaproteobacteria	SAMN02604016	PRJNA357	GCA_000013165.1	Complete	0.859006	41.1
Niabella soli DSM 19437	JS13-8	FCB group	Bacteroidetes/Chlorobi group	SAMN02261390	PRJNA61269	GCA_000243115.3	Complete	4.69734	45.2	1	34.625
Niallia circulans	FDAARGOS_783	Terrabacteria group	Firmicutes	SAMN11056498	PRJNA231221	GCA_013267435.1	Complete	5.17956	35.7
Niastella koreensis GR20-10	GR20-10	FCB group	Bacteroidetes/Chlorobi group	SAMN02232043	PRJNA42711	GCA_000246855.1	Complete	9.03368	44.9	1	32.009
Nibribacter ruber	BT10	FCB group	Bacteroidetes/Chlorobi group	SAMN13841288	PRJNA601076	GCA_009913235.1	Complete	4.35218	50.3
Nibricoccus aquaticus	HZ-65	PVC group	Verrucomicrobia	SAMN07628394	PRJNA404023	GCA_002310495.1	Complete	4.73045	62.2	1	33.178
Nitratifractor salsuginis DSM 16511	DSM 16511	Proteobacteria	delta/epsilon subdivisions	SAMN00713578	PRJNA46883	GCA_000186245.1	Complete	2.10128	53.9
Nitratireductor kimnyeongensis	KACC 11904	Proteobacteria	Alphaproteobacteria	SAMN20060180	PRJNA742114	GCA_019891395.1	Complete	4.05225	59.81
Nitrincola iocasae	KXZD1103	Proteobacteria	Gammaproteobacteria	SAMN12792670	PRJNA568599	GCA_008727795.1	Complete	4.17299	50.0336
Nitrobacter hamburgensis X14	X14	Proteobacteria	Alphaproteobacteria	SAMN02598307	PRJNA13473	GCA_000013885.1	Complete	5.01152	61.6047	1	31.494
Nitrogeniibacter aestuarii	H1-1-2A	Proteobacteria	Betaproteobacteria	SAMN18092149	PRJNA705560	GCA_017309585.1	Complete	4.74503	62.6949	1	34.404
Nitrosococcus oceani ATCC 19707	ATCC 19707	Proteobacteria	Gammaproteobacteria	SAMN02598329	PRJNA13993	GCA_000012805.1	Complete	3.52211	50.3241
Nitrosomonas europaea ATCC 19718	ATCC 19718	Proteobacteria	Betaproteobacteria	SAMEA3138193	PRJNA52	GCA_000009145.1	Complete	2.81209	50.7
Nitrosophilus labii	HRV44	Proteobacteria	delta/epsilon subdivisions	SAMD00205706	PRJDB9307	GCA_014466985.1	Complete	2.09299	33.4755
Nitrosospira multiformis ATCC 25196	ATCC 25196	Proteobacteria	Betaproteobacteria	SAMN02598322	PRJNA13912	GCA_000196355.1	Complete	3.23431	53.835
Nitrospira moscoviensis	NSP M-1	Nitrospirae	Nitrospira	SAMN03702441	PRJNA283178	GCA_001273775.1	Complete	4.58948	62
Nitrospirillum amazonense CBAmc	CBAmC	Proteobacteria	Alphaproteobacteria	SAMN02689882	PRJNA232577	GCA_000730165.2	Complete	7.38239	67.4958	1	32.933
Niveibacterium microcysteis	HC41	Proteobacteria	Betaproteobacteria	SAMN11158593	PRJNA528166	GCA_017161445.1	Complete	4.85439	64.1778	1	41.08
Niveispirillum cyanobacteriorum	TH16	Proteobacteria	Alphaproteobacteria	SAMN08272695	PRJNA427804	GCA_002868735.1	Complete	6.04878	63.3958	1	32.787
Nocardia farcinica IFM 10152	IFM 10152	Terrabacteria group	Actinobacteria	SAMD00061069	PRJNA13117	GCA_000009805.1	Complete	6.29234	70.6615
Nocardioides dokdonensis FR1436	FR1436	Terrabacteria group	Actinobacteria	SAMN04606834	PRJNA191956	GCA_001653335.1	Complete	4.37671	72.3
Nocardiopsis dassonvillei	NCTC10488	Terrabacteria group	Actinobacteria	SAMEA104167184	PRJEB6403	GCA_900638215.1	Complete	6.54127	72.7
Nodularia spumigena UHCC 0039	UHCC 0039	Terrabacteria group	Cyanobacteria/Melainabacteria group	SAMN05967630	PRJNA352241	GCA_003054475.1	Complete	5.38661	41.264
Nonlabens tegetincola	NBRC 100970	FCB group	Bacteroidetes/Chlorobi group	SAMN06075339	PRJNA355348	GCA_002117085.1	Complete	2.83571	35.5
Nonomuraea coxensis DSM 45129	DSM 45129	Terrabacteria group	Actinobacteria	SAMN17379543	PRJNA693185	GCA_019397265.1	Complete	9.07395	72.2
Nosocomiicoccus ampullae	DSM 19163	Terrabacteria group	Firmicutes	SAMN19605268	PRJNA735953	GCA_019357495.1	Complete	1.55196	34.4917
Nostoc punctiforme PCC 73102	ATCC 29133	Terrabacteria group	Cyanobacteria/Melainabacteria group	SAMN02598449	PRJNA216	GCA_000020025.1	Complete	9.05919	41.3416	1	32.614
Novibacillus thermophilus	SG-1	Terrabacteria group	Firmicutes	SAMN06310877	PRJNA371390	GCA_002005165.1	Complete	3.62922	50.4
Novisyntrophococcus fermenticellae	JN500902	Terrabacteria group	Firmicutes	SAMN19513401	PRJNA734513	GCA_018866245.1	Complete	3.42032	43.5
Novosphingobium aromaticivorans DSM 12444	DSM 12444	Proteobacteria	Alphaproteobacteria	SAMN02598432	PRJNA204	GCA_000013325.1	Complete	4.23331	65.1542	1	30.345
Novosphingopyxis iocasae	PB63	Proteobacteria	Alphaproteobacteria	SAMN15817294	PRJNA657161	GCA_014334095.1	Complete	3.19151	62.8
Oceanicoccus sagamiensis	NBRC 107125	Proteobacteria	Gammaproteobacteria	SAMN06075352	PRJNA355353	GCA_002117105.1	Complete	4.47208	47.7
Oceanidesulfovibrio marinus	CS1	Proteobacteria	delta/epsilon subdivisions	SAMN11431105	PRJNA532982	GCA_013085545.1	Complete	4.76143	62.4
Oceanisphaera profunda	SM1222	Proteobacteria	Gammaproteobacteria	SAMN07139042	PRJNA387128	GCA_002157895.1	Complete	3.50886	49.8	1	49.034
Oceanispirochaeta crateris	K2	Spirochaetes	Spirochaetia	SAMN10920396	PRJNA521952	GCA_008329965.1	Complete	4.01248	43.2
Oceanithermus profundus DSM 14977	DSM 14977	Terrabacteria group	Deinococcus-Thermus	SAMN00138957	PRJNA40223	GCA_000183745.1	Complete	2.43929	69.7891
Oceanobacillus iheyensis HTE831	HTE831	Terrabacteria group	Firmicutes	SAMD00061101	PRJNA284	GCA_000011245.1	Complete	3.63053	35.7
Ochrobactrum quorumnocens	A44	Proteobacteria	Alphaproteobacteria	SAMN07259827	PRJNA391243	GCA_002278035.1	Complete	5.64529	53.1734	1	32.644
Octadecabacter antarcticus 307	307	Proteobacteria	Alphaproteobacteria	SAMN02603621	PRJNA19333	GCA_000155675.2	Complete	4.87548	54.5768
Oenococcus oeni	UBOCC-A-315001	Terrabacteria group	Firmicutes	SAMN04487212	PRJNA311683	GCA_002966535.1	Complete	1.87698	37.7
Oleidesulfovibrio alaskensis G20	G20	Proteobacteria	delta/epsilon subdivisions	SAMN02598492	PRJNA329	GCA_000012665.1	Complete	3.73023	57.8	1	34.091
Oleiphilus messinensis	ME102	Proteobacteria	Gammaproteobacteria	SAMN06234459	PRJNA362330	GCA_002162375.1	Complete	6.37928	47.8
Olsenella uli DSM 7084	DSM 7084	Terrabacteria group	Actinobacteria	SAMN00016989	PRJNA36641	GCA_000143845.1	Complete	2.0519	64.7
Opitutus terrae PB90-1	PB90-1	PVC group	Verrucomicrobia	SAMN00000285	PRJNA19989	GCA_000019965.1	Complete	5.95761	65.3
Oricola thermophila	MEBiC13590	Proteobacteria	Alphaproteobacteria	SAMN15097878	PRJNA637174	GCA_013358405.1	Complete	3.99854	63.5	1	31.678
Orientia tsutsugamushi str. Ikeda	Ikeda	Proteobacteria	Alphaproteobacteria	SAMD00060919	PRJDA18983	GCA_000010205.1	Complete	2.00899	30.5
Ornithinimicrobium flavum	CPCC 203535	Terrabacteria group	Actinobacteria	SAMN11231230	PRJNA528571	GCA_004526345.1	Complete	3.71291	72.5
Ornithobacterium rhinotracheale ORT-UMN 88	ORT-UMN 88	FCB group	Bacteroidetes/Chlorobi group	SAMN02358229	PRJNA219465	GCA_000756505.1	Complete	2.39787	37.5
Orrella dioscoreae	Orrdi1	Proteobacteria	Betaproteobacteria	SAMEA4026966	PRJEB13663	GCA_900089455.2	Complete	4.8481	67.4
Oryzomicrobium terrae	TPP412	Proteobacteria	Betaproteobacteria	SAMN06840935	PRJNA384495	GCA_008274805.1	Complete	3.52642	66.1	1	50.115
Oscillatoria acuminata PCC 6304	PCC 6304	Terrabacteria group	Cyanobacteria/Melainabacteria group	SAMN02261334	PRJNA158709	GCA_000317105.1	Complete	7.80427	47.611	1	34.524
Oscillibacter valericigenes Sjm18-20	Sjm18-20	Terrabacteria group	Firmicutes	SAMD00061111	PRJNA41823	GCA_000283575.1	Complete	4.47062	53.1645
Otariodibacter oris	Baika1	Proteobacteria	Gammaproteobacteria	SAMN04539465	PRJNA283783	GCA_009684715.1	Complete	2.01912	36.4	1	41.379
Ottowia oryzae	KADR8-3	Proteobacteria	Betaproteobacteria	SAMN08666936	PRJNA437503	GCA_003008535.1	Complete	3.90101	66.8	1	47.248
Owenweeksia hongkongensis DSM 17368	DSM 17368	FCB group	Bacteroidetes/Chlorobi group	SAMN02261417	PRJNA65297	GCA_000236705.1	Complete	4.00006	40.2
Oxalobacter formigenes	HC-1	Proteobacteria	Betaproteobacteria	SAMN06036219	PRJNA353993	GCA_002127965.1	Complete	2.46887	49.6	1	32.143
Oxynema aestuarii AP17	AP17	Terrabacteria group	Cyanobacteria/Melainabacteria group	SAMN14410527	PRJNA614629	GCA_012295525.1	Complete	6.35775	51.5	1	32.251
Pacificitalea manganoxidans	DY25	Proteobacteria	Alphaproteobacteria	SAMN07150770	PRJNA387378	GCA_002504165.1	Complete	3.9568	64.7772
Paenarthrobacter ureafaciens	CZY1	Terrabacteria group	Actinobacteria	SAMN17174218	PRJNA688386	GCA_016694995.1	Complete	4.40276	63.411
Paenibacillus polymyxa	ZF129	Terrabacteria group	Firmicutes	SAMN11890480	PRJNA545384	GCA_006274405.1	Complete	5.82055	45.3366
Paeniclostridium sordellii	AM370	Terrabacteria group	Firmicutes	SAMN04263499	PRJNA302050	GCA_002865995.1	Complete	3.58481	27.8866
Paenisporosarcina antarctica	CGMCC 1.6503	Terrabacteria group	Firmicutes	SAMN11164061	PRJNA527912	GCA_004367585.1	Complete	3.97252	36.962
Paludibacter propionicigenes WB4	WB4	FCB group	Bacteroidetes/Chlorobi group	SAMN00016731	PRJNA42009	GCA_000183135.1	Complete	3.6855	38.9	1	32.614
Paludibacterium yongneupense	BCRC 80531	Proteobacteria	Betaproteobacteria	SAMN17600800	PRJNA695071	GCA_018802645.1	Complete	4.41353	62.2	1	47.086
Paludibaculum fermentans	P105	Acidobacteria	Acidobacteriia	SAMN16584060	PRJNA672985	GCA_015277775.1	Complete	9.53209	63.0023
Paludisphaera borealis	PX4	PVC group	Planctomycetes	SAMN06044225	PRJNA354242	GCA_001956985.1	Complete	7.6519	66.2465
Panacibacter ginsenosidivorans	Gsoil1550	FCB group	Bacteroidetes/Chlorobi group	SAMN12429834	PRJNA558205	GCA_007971225.1	Complete	5.52803	37.9	1	31.796
Pandoraea pnomenusa	RB-44	Proteobacteria	Betaproteobacteria	SAMN02427182	PRJNA230133	GCA_000504585.2	Complete	5.38595	64.9	1	59.198
Pantoea stewartii	ZJ-FGZX1	Proteobacteria	Gammaproteobacteria	SAMN14150199	PRJNA607905	GCA_011044475.1	Complete	4.98286	53.5467	1	48.565
Parabacteroides johnsonii	FDAARGOS_1580	FCB group	Bacteroidetes/Chlorobi group	SAMN22091677	PRJNA231221	GCA_020735865.1	Complete	4.76616	45.2	1	31.477
Paraburkholderia xenovorans LB400	LB400	Proteobacteria	Betaproteobacteria	SAMN02598451	PRJNA254	GCA_000013645.1	Complete	9.73114	62.6336
Parachlamydia acanthamoebae UV-7	UV-7	PVC group	Chlamydiae	SAMEA2272163	PRJEA49033	GCA_000253035.1	Complete	3.07238	39
Paracholeplasma brassicae	O502	Terrabacteria group	Tenericutes	SAMEA4532333	PRJEB1741	GCA_000967915.1	Complete	1.87779	35.8
Paraclostridium bifermentans	DSM 14991	Terrabacteria group	Firmicutes	SAMN20207145	PRJNA746444	GCA_019916025.1	Complete	3.56622	28.6123
Paracoccus aminophilus JCM 7686	JCM 7686	Proteobacteria	Alphaproteobacteria	SAMN02604253	PRJNA212980	GCA_000444995.1	Complete	4.87312	63.4088	1	31.364
Paradevosia shaoguanensis	J5-3	Proteobacteria	Alphaproteobacteria	SAMN17574782	PRJNA694805	GCA_016801025.1	Complete	4.62955	63.9
Paraflavitalea soli	5GH32-13	FCB group	Bacteroidetes/Chlorobi group	SAMN09981721	PRJNA489512	GCA_003555545.1	Complete	8.44319	47.5	1	33.253
Parageobacillus thermoglucosidasius	NCIMB 11955	Terrabacteria group	Firmicutes	SAMN05416582	PRJNA330787	GCA_001700985.1	Complete	4.00492	43.8351
Paraliobacillus zengyii	X-1125	Terrabacteria group	Firmicutes	SAMN09305050	PRJNA474447	GCA_003268595.1	Complete	3.72845	35.2
Paralysiella testudinis	26B	Proteobacteria	Betaproteobacteria	SAMN17764326	PRJNA698996	GCA_016894345.1	Complete	2.9057	54	1	43.146
Paraneptunicella aestuarii	NBU2194	Proteobacteria	Gammaproteobacteria	SAMN18876451	PRJNA725348	GCA_019900845.1	Complete	4.91353	43.9
Paraoceanicella profunda	D4M1	Proteobacteria	Alphaproteobacteria	SAMN11579697	PRJNA541207	GCA_005887635.2	Complete	5.46858	70.1162
Paraphotobacterium marinum	NSCS20N07D	Proteobacteria	Gammaproteobacteria	SAMN07329764	PRJNA393364	GCA_002216855.1	Complete	2.59399	31.2493
Paraprevotella xylaniphila YIT 11841	Paraprevotella xylaniphila 82A6	FCB group	Bacteroidetes/Chlorobi group	SAMEA5128832	PRJEB29940	GCA_900683745.1	Complete	4.12532	48.5
Pararhodospirillum photometricum DSM 122	DSM 122	Proteobacteria	Alphaproteobacteria	SAMEA2272054	PRJEA81611	GCA_000284415.2	Complete	3.87629	64.7	1	31.925
Parascardovia denticolens DSM 10105 = JCM 12538	JCM 12538	Terrabacteria group	Actinobacteria	SAMD00061048	PRJDB64	GCA_001042675.1	Complete	1.89086	58.3
Parasedimentitalea marina	W43	Proteobacteria	Alphaproteobacteria	SAMN10274220	PRJNA497983	GCA_004006175.1	Complete	5.08092	55.8703
Parashewanella spongiae	HJ039	Proteobacteria	Gammaproteobacteria	SAMN11111039	PRJNA526823	GCA_004358345.1	Complete	5.46875	39.6	1	31.148
Parasphingopyxis algicola	JCM 31719	Proteobacteria	Alphaproteobacteria	SAMN14546271	PRJNA623287	GCA_013378075.1	Complete	3.6698	63.3
Parasphingorhabdus halotolerans	JK6	Proteobacteria	Alphaproteobacteria	SAMN14564124	PRJNA624001	GCA_012516475.1	Complete	3.26918	53
Parasynechococcus marenigrum WH 8102	WH 8102	Terrabacteria group	Cyanobacteria/Melainabacteria group	SAMEA3138327	PRJNA230	GCA_000195975.1	Complete	2.43443	59.4
Paraurantiacibacter namhicola	JCM 16345	Proteobacteria	Alphaproteobacteria	SAMN04870533	PRJNA319016	GCA_001687545.1	Complete	2.59168	65
Paremcibacter congregatus	ZYLT	Proteobacteria	Alphaproteobacteria	SAMN12044301	PRJNA548597	GCA_006385135.1	Complete	4.18901	51.5
Parolsenella catena	JCM 31932	Terrabacteria group	Actinobacteria	SAMD00152193	PRJDB7698	GCA_003966955.1	Complete	1.79669	65.6
Parvibaculum lavamentivorans DS-1	DS-1	Proteobacteria	Alphaproteobacteria	SAMN00623055	PRJNA17639	GCA_000017565.1	Complete	3.91474	62.3
Parvimonas micra	KCOM 1037	Terrabacteria group	Firmicutes	SAMN09781070	PRJNA485032	GCA_003454775.1	Complete	1.66186	28.9
Parvularcula bermudensis HTCC2503	HTCC2503	Proteobacteria	Alphaproteobacteria	SAMN02603918	PRJNA13509	GCA_000152825.2	Complete	2.90264	60.7
Pasteurella multocida subsp. multocida str. Pm70	Pm70	Proteobacteria	Gammaproteobacteria	SAMN02604085	PRJNA39	GCA_000006825.1	Complete	2.25749	40.4	1	43.373
Paucilactobacillus oligofermentans DSM 15707 = LMG 22743	LACOL	Terrabacteria group	Firmicutes	SAMEA3608370	PRJEB11302	GCA_900015005.1	Complete	1.84548	35.6878
Pectinatus frisingensis	MB139	Terrabacteria group	Firmicutes	SAMN12831172	PRJNA573921	GCA_014076555.1	Complete	2.88105	38.3
Pectobacterium atrosepticum	21A	Proteobacteria	Gammaproteobacteria	SAMN02983234	PRJNA252906	GCA_000740965.1	Complete	5.02425	51.0735	1	49.057
Pediococcus pentosaceus	FDAARGOS_873	Terrabacteria group	Firmicutes	SAMN13450403	PRJNA231221	GCA_016028695.1	Complete	1.74087	37.2
Pedobacter heparinus DSM 2366	DSM 2366	FCB group	Bacteroidetes/Chlorobi group	SAMN02598456	PRJNA27949	GCA_000023825.1	Complete	5.16738	42
Pelagerythrobacter marensis	KCTC 22370	Proteobacteria	Alphaproteobacteria	SAMN03764476	PRJNA286057	GCA_001028625.1	Complete	2.88503	64.7
Pelagibacterium halotolerans	ANSP101	Proteobacteria	Alphaproteobacteria	SAMN14777006	PRJNA629485	GCA_013004005.1	Complete	3.9623	61.4	1	30.7
Pelagovum pacificum	SM1903	Proteobacteria	Alphaproteobacteria	SAMN17036614	PRJNA683780	GCA_016134045.1	Complete	4.09193	66.0829
Pelistega ratti	NLN63	Proteobacteria	Betaproteobacteria	SAMN12907758	PRJNA575707	GCA_009833965.1	Complete	2.32669	37.3	1	32.794
Pelobacter propionicus DSM 2379	DSM 2379	Proteobacteria	delta/epsilon subdivisions	SAMN02598297	PRJNA13384	GCA_000015045.1	Complete	4.24112	58.4603
Pelodictyon phaeoclathratiforme BU-1	BU-1	FCB group	Bacteroidetes/Chlorobi group	SAMN02598283	PRJNA13011	GCA_000020645.1	Complete	3.01824	48.1	1	32.401
Pelolinea submarina	MO-CFX1	Terrabacteria group	Chloroflexi	SAMD00106496	PRJDB6547	GCA_003966975.1	Complete	3.51989	50.6	1	30.425
Pengzhenrongella sicca	LRZ-2	Terrabacteria group	Actinobacteria	SAMN18310373	PRJNA714484	GCA_017569225.1	Complete	4.39513	72.4
Peptacetobacter hiranonis	DSM 13275	Terrabacteria group	Firmicutes	SAMN10976983	PRJNA523217	GCA_008151785.1	Complete	2.5219	31.3
Peptoclostridium acidaminophilum DSM 3953	DSM 3953	Terrabacteria group	Firmicutes	SAMN02689753	PRJNA187031	GCA_000597865.1	Complete	3.05504	44.0529
Peptoniphilus harei	NCTC13077	Terrabacteria group	Firmicutes	SAMEA104224812	PRJEB6403	GCA_900638565.1	Complete	1.7391	34.4
Peribacillus simplex NBRC 15720 = DSM 1321	DSM 1321	Terrabacteria group	Firmicutes	SAMN05913072	PRJNA348653	GCA_002243645.1	Complete	5.64578	39.9
Persephonella marina EX-H1	EX-H1	Aquificae	Aquificae	SAMN02604029	PRJNA12526	GCA_000021565.1	Complete	1.98397	37.1242
Peteryoungia desertarenae	ADMK78	Proteobacteria	Alphaproteobacteria	SAMN11783631	PRJNA543758	GCA_005860795.2	Complete	4.34237	58.6481	1	31.294
Petrimonas mucosa	ING2-E5A	FCB group	Bacteroidetes/Chlorobi group	SAMEA4408017	PRJEB15232	GCA_900095795.1	Complete	3.71763	48
Petrocella atlantisensis	70B-A	Terrabacteria group	Firmicutes	SAMEA4890528	PRJEB28585	GCA_900538275.1	Complete	3.51888	37.3
Petrotoga mobilis SJ95	SJ95	Thermotogae	Thermotogae	SAMN00623056	PRJNA17679	GCA_000018605.1	Complete	2.16955	34.1
Phaeobacter gallaeciensis	P128	Proteobacteria	Alphaproteobacteria	SAMN06834800	PRJNA384319	GCA_002381365.1	Complete	4.34935	59.6102
Phascolarctobacterium faecium	JCM 30894	Terrabacteria group	Firmicutes	SAMD00143386	PRJDB7520	GCA_003945365.1	Complete	2.45437	43.7	1	30.206
Phenylobacterium zucineum HLK1	HLK1	Proteobacteria	Alphaproteobacteria	SAMN02603048	PRJNA19931	GCA_000017265.1	Complete	4.37923	71.0551
Phnomibacter ginsenosidimutans	SB-02	FCB group	Bacteroidetes/Chlorobi group	SAMN13340649	PRJNA590837	GCA_009740285.1	Complete	4.3722	46.7
Phocaeicola vulgatus	MG01-10	FCB group	Bacteroidetes/Chlorobi group	SAMD00405045	PRJDB12114	GCA_020885855.1	Complete	4.97753	42.2901
Phoenicibacter congonensis	Marseille-P3241	Terrabacteria group	Actinobacteria	SAMEA103910411	PRJEB19959	GCA_900169485.1	Complete	1.44796	43.4
Photobacterium gaetbulicola Gung47	Gung47	Proteobacteria	Gammaproteobacteria	SAMN03379852	PRJNA189839	GCA_000940995.1	Complete	5.90941	49.7275	1	35.092
Photorhabdus asymbiotica	ATCC43949	Proteobacteria	Gammaproteobacteria	SAMEA2272210	PRJEA30577	GCA_000196475.1	Complete	5.09414	42.1902	1	49.18
Phreatobacter cathodiphilus	S-12	Proteobacteria	Alphaproteobacteria	SAMN08666935	PRJNA437502	GCA_003008515.1	Complete	4.49444	69.3
Phycisphaera mikurensis NBRC 102666	NBRC 102666	PVC group	Planctomycetes	SAMD00061032	PRJDB46	GCA_000284115.1	Complete	3.88438	73.2311
Phyllobacterium zundukense	Tri-48	Proteobacteria	Alphaproteobacteria	SAMN05946057	PRJNA329489	GCA_002764115.1	Complete	6.20801	57.2475	1	30.824
Phytobacter ursingii	CAV1151	Proteobacteria	Gammaproteobacteria	SAMN03733692	PRJNA246471	GCA_001022135.1	Complete	6.16645	52.4326	1	48.402
Phytohabitans flavus	NBRC 107702	Terrabacteria group	Actinobacteria	SAMD00208788	PRJDB9400	GCA_011764545.1	Complete	9.607	70.8
Pigmentiphaga aceris	Mada1488	Proteobacteria	Betaproteobacteria	SAMN12607274	PRJNA561098	GCA_008119665.1	Complete	6.16526	61.4	1	39.86
Pikeienuella piscinae	RR4-56	Proteobacteria	Alphaproteobacteria	SAMN14132394	PRJNA607396	GCA_011044155.1	Complete	4.37305	65.9
Pimelobacter simplex	VKM Ac-2033D	Terrabacteria group	Actinobacteria	SAMN03009415	PRJNA259593	GCA_000785495.1	Complete	5.63736	72.9
Pirellula staleyi DSM 6068	DSM 6068	PVC group	Planctomycetes	SAMN00120219	PRJNA29845	GCA_000025185.1	Complete	6.1962	57.5
Pirellulimonas nuda	Pla175	PVC group	Planctomycetes	SAMN10954029	PRJNA485700	GCA_007750855.1	Complete	6.61866	66.5
Piscirickettsia salmonis	Psal-070	Proteobacteria	Gammaproteobacteria	SAMN11338343	PRJNA530870	GCA_009708955.1	Complete	3.3515	39.6493
Pistricoccus aurantiacus	CBA4606	Proteobacteria	Gammaproteobacteria	SAMN11843676	PRJNA544551	GCA_007954585.1	Complete	3.78119	60.1
Planctopirus limnophila DSM 3776	DSM 3776	PVC group	Planctomycetes	SAMN02598463	PRJNA29411	GCA_000092105.1	Complete	5.46009	53.7224	1	30.505
Planktomarina temperata RCA23	RCA23	Proteobacteria	Alphaproteobacteria	SAMN02953969	PRJNA42833	GCA_000738435.1	Complete	3.28812	53.6
Planococcus donghaensis	DSM 22276	Terrabacteria group	Firmicutes	SAMN05417750	PRJNA330591	GCA_001687665.2	Complete	3.31933	40.1503
Plesiomonas shigelloides	7A	Proteobacteria	Gammaproteobacteria	SAMN23297565	PRJNA781848	GCA_020991025.1	Complete	3.86079	51.6913	1	47.458
Pluralibacter gergoviae	FDAARGOS_186	Proteobacteria	Gammaproteobacteria	SAMN05004741	PRJNA231221	GCA_003019925.1	Complete	5.40808	59	1	49.315
Polaribacter reichenbachii	6Alg 8T	FCB group	Bacteroidetes/Chlorobi group	SAMN06240835	PRJNA362672	GCA_001975665.1	Complete	4.12501	29.5
Polaromonas naphthalenivorans CJ2	CJ2	Proteobacteria	Betaproteobacteria	SAMN02598302	PRJNA13418	GCA_000015505.1	Complete	5.36614	61.6566	1	46.353
Polycladomyces abyssicola	JIR-001	Terrabacteria group	Firmicutes	SAMD00292782	PRJDB11450	GCA_018326425.1	Complete	3.19723	52
Polymorphospora rubra	NBRC 101157	Terrabacteria group	Actinobacteria	SAMD00219692	PRJDB9581	GCA_018324255.1	Complete	8.36521	71.8
Polymorphum gilvum SL003B-26A1	SL003B-26A1	Proteobacteria	Alphaproteobacteria	SAMN02603150	PRJNA63293	GCA_000192745.1	Complete	4.71896	67.1174	1	30.068
Polynucleobacter necessarius	PPGSP1	Proteobacteria	Betaproteobacteria	SAMEA4378219	PRJEB15088	GCA_900096765.1	Complete	1.82558	45.4
Polystyrenella longa	Pla110	PVC group	Planctomycetes	SAMN10954027	PRJNA485700	GCA_007750395.1	Complete	6.12548	50.3
Pontibacter actiniarum	DSM 19842	FCB group	Bacteroidetes/Chlorobi group	SAMN06924458	PRJNA386053	GCA_003585765.1	Complete	4.9748	53.1319
Pontimonas salivibrio	CL-TW6	Terrabacteria group	Actinobacteria	SAMN08458080	PRJNA431629	GCA_002950575.1	Complete	1.76081	58.3
Poriferisphaera corsica	KS4	PVC group	Planctomycetes	SAMN10954040	PRJNA485700	GCA_007747445.1	Complete	4.29117	48.7
Porphyromonas gingivalis ATCC 33277	ATCC 33277	FCB group	Bacteroidetes/Chlorobi group	SAMD00060922	PRJDA19051	GCA_000010505.1	Complete	2.35489	48.4
Poseidonibacter lekithochrous	DSM 100870	Proteobacteria	delta/epsilon subdivisions	SAMN10884415	PRJNA521384	GCA_013283835.1	Complete	3.56867	28.5
Pragia fontium	NCTC12284	Proteobacteria	Gammaproteobacteria	SAMEA104307718	PRJEB6403	GCA_900638655.1	Complete	4.0387	45.3	1	49.635
Prauserella marina	DSM 45268	Terrabacteria group	Actinobacteria	SAMN05284052	PRJNA326530	GCA_002240355.1	Complete	6.98641	67.6077
Prevotella ruminicola	KHP1	FCB group	Bacteroidetes/Chlorobi group	SAMN18341379	PRJNA715253	GCA_018389405.1	Complete	3.43934	47.8
Priestia aryabhattai	K13	Terrabacteria group	Firmicutes	SAMN07785025	PRJNA414277	GCA_002688605.1	Complete	5.25425	38.1378
Prochlorococcus marinus subsp. marinus str. CCMP1375	CCMP1375	Terrabacteria group	Cyanobacteria/Melainabacteria group	SAMN02603142	PRJNA419	GCA_000007925.1	Complete	1.75108	36.4
Profundibacter amoris	BAR1	Proteobacteria	Alphaproteobacteria	SAMN09939831	PRJNA488700	GCA_003544895.1	Complete	3.55876	57.4
Propionibacterium freudenreichii	PFRJS14	Terrabacteria group	Actinobacteria	SAMEA3991644	PRJEB14036	GCA_900087655.1	Complete	2.50719	67.4
Prosthecochloris aestuarii DSM 271	DSM 271	FCB group	Bacteroidetes/Chlorobi group	SAMN02598281	PRJNA12749	GCA_000020625.1	Complete	2.5797	50.1104
Protaetiibacter intestinalis	2DFWR-13	Terrabacteria group	Actinobacteria	SAMN10141032	PRJNA493671	GCA_003627075.1	Complete	3.09711	71.5
Proteiniphilum saccharofermentans	M3/6	FCB group	Bacteroidetes/Chlorobi group	SAMEA4373296	PRJEB15073	GCA_900095135.1	Complete	4.41496	43.6
Proteus mirabilis HI4320	HI4320	Proteobacteria	Gammaproteobacteria	SAMEA1705945	PRJNA12624	GCA_000069965.1	Complete	4.0999	38.8761	1	49.881
Providencia alcalifaciens	FDAARGOS_408	Proteobacteria	Gammaproteobacteria	SAMN07312452	PRJNA231221	GCA_002393505.1	Complete	3.99011	42	1	49.524
Pseudarthrobacter chlorophenolicus A6	A6	Terrabacteria group	Actinobacteria	SAMN00000051	PRJNA20011	GCA_000022025.1	Complete	4.98087	65.9781
Pseudoalteromonas atlantica T6c	T6c	Proteobacteria	Gammaproteobacteria	SAMN02598305	PRJNA13454	GCA_000014225.1	Complete	5.18701	44.6
Pseudoarcobacter acticola	KCTC 52212	Proteobacteria	delta/epsilon subdivisions	SAMN12421736	PRJNA558024	GCA_013177675.1	Complete	3.01907	27.6
Pseudoclostridium thermosuccinogenes	DSM 5807	Terrabacteria group	Firmicutes	SAMN07200985	PRJNA388583	GCA_002896855.1	Complete	4.73122	41.5
Pseudocnuella soli	17J28-1	FCB group	Bacteroidetes/Chlorobi group	SAMN10715998	PRJNA513889	GCA_004347775.1	Complete	4.80451	49.4	1	31.323
Pseudodesulfovibrio mercurii	ND132	Proteobacteria	delta/epsilon subdivisions	SAMN02232015	PRJNA37769	GCA_000189295.2	Complete	3.85858	65.2
Pseudohongiella spirulinae	KCTC 32221	Proteobacteria	Gammaproteobacteria	SAMN04260401	PRJNA301918	GCA_001444425.1	Complete	3.34512	54
Pseudoleptotrichia goodfellowii	JCM16774	Fusobacteria	Fusobacteriia	SAMD00156222	PRJDB7856	GCA_007990505.1	Complete	2.29073	31.7
Pseudolysobacter antarcticus	AQ6-296	Proteobacteria	Gammaproteobacteria	SAMN10622743	PRJNA511354	GCA_004168365.1	Complete	4.72898	58.6927	1	30.394
Pseudomonas putida NBRC 14164	NBRC 14164	Proteobacteria	Gammaproteobacteria	SAMD00061028	PRJDB191	GCA_000412675.1	Complete	6.1567	62.3
Pseudonocardia autotrophica	NBRC 12743	Terrabacteria group	Actinobacteria	SAMD00129985	PRJDB7192	GCA_003945385.1	Complete	7.53529	72.7964
Pseudooceanicola algae	Lw-13e	Proteobacteria	Alphaproteobacteria	SAMN08912472	PRJNA449592	GCA_003590145.2	Complete	4.09472	64.0226	1	30.07
Pseudopedobacter saltans DSM 12145	DSM 12145	FCB group	Bacteroidetes/Chlorobi group	SAMN00103626	PRJNA49337	GCA_000190735.2	Complete	4.63524	36.6	1	32.048
Pseudoprevotella muciniphila	E39	FCB group	Bacteroidetes/Chlorobi group	SAMN08763369	PRJNA439355	GCA_003265305.2	Complete	2.92017	46.4
Pseudopuniceibacterium antarcticum	HQ09	Proteobacteria	Alphaproteobacteria	SAMN12777334	PRJNA566065	GCA_014899185.1	Complete	4.36578	63.3
Pseudorhizobium flavum	YW14	Proteobacteria	Alphaproteobacteria	SAMEA104296051	PRJEB21840	GCA_902502825.2	Complete	4.74906	61.5097
Pseudorhodobacter turbinis	S12M18	Proteobacteria	Alphaproteobacteria	SAMN10678733	PRJNA512585	GCA_005234135.1	Complete	4.24698	57.7851
Pseudorhodoplanes sinuspersici	RIPI110	Proteobacteria	Alphaproteobacteria	SAMN06886414	PRJNA385308	GCA_002119765.1	Complete	5.97161	60.3	1	35.28
Pseudothermotoga lettingae TMO	TMO	Thermotogae	Thermotogae	SAMN02598331	PRJNA15644	GCA_000017865.1	Complete	2.13534	38.7
Pseudoxanthomonas spadix BD-a59	BD-a59	Proteobacteria	Gammaproteobacteria	SAMN02603133	PRJNA67981	GCA_000233915.4	Complete	3.45255	67.7	1	31.735
Psychrobacillus glaciei	PB01	Terrabacteria group	Firmicutes	SAMN09708448	PRJNA482511	GCA_008973485.1	Complete	4.35134	35.9925
Psychrobacter cryohalolentis	FDAARGOS_308	Proteobacteria	Gammaproteobacteria	SAMN06173321	PRJNA231221	GCA_002208765.2	Complete	3.10865	42.247	1	41.805
Psychroflexus torquis ATCC 700755	ATCC 700755	FCB group	Bacteroidetes/Chlorobi group	SAMN02603919	PRJNA13542	GCA_000153485.2	Complete	4.32183	34.5
Psychromicrobium lacuslunae	IHBB 11108	Terrabacteria group	Actinobacteria	SAMN03366954	PRJNA276066	GCA_000950575.1	Complete	3.59943	58.9962
Psychromonas ingrahamii 37	37	Proteobacteria	Gammaproteobacteria	SAMN02598361	PRJNA16187	GCA_000015285.1	Complete	4.5596	40.1
Psychrosphaera aestuarii	PSC101	Proteobacteria	Gammaproteobacteria	SAMN18642714	PRJNA720233	GCA_017948405.1	Complete	3.04978	39.6	1	43.571
Pukyongia salina	RR4-38	FCB group	Bacteroidetes/Chlorobi group	SAMN08563960	PRJNA434542	GCA_002966125.1	Complete	3.18227	41.9
Pukyongiella litopenaei	SH-1	Proteobacteria	Alphaproteobacteria	SAMN08643256	PRJNA437205	GCA_003008555.2	Complete	4.26297	65.6288
Pulveribacter suum	SC2-7	Proteobacteria	Betaproteobacteria	SAMN08707401	PRJNA438161	GCA_003013695.1	Complete	3.35843	69.1	1	48.471
Pusillimonas thiosulfatoxidans	YE3	Proteobacteria	Betaproteobacteria	SAMN07527258	PRJNA399218	GCA_004022565.1	Complete	3.5487	59.3
Qingshengfaniella alkalisoli	LN3S51	Proteobacteria	Alphaproteobacteria	SAMN12359454	PRJNA556555	GCA_007855645.1	Complete	3.92851	59.0732
Qipengyuania flava	2025-03-21	Proteobacteria	Alphaproteobacteria	SAMN09862513	PRJNA486729	GCA_008932225.1	Complete	3.22967	63.6
Quatrionicoccus australiensis	D9	Proteobacteria	Betaproteobacteria	SAMN19030605	PRJNA727717	GCA_020510525.1	Complete	4.17111	61.3	1	44.313
Radiobacillus deserti	TKL69	Terrabacteria group	Firmicutes	SAMN12268500	PRJNA554471	GCA_007301515.1	Complete	3.6154	38.5
Rahnella victoriana	JZ-GX1	Proteobacteria	Gammaproteobacteria	SAMN18652319	PRJNA720502	GCA_021276285.1	Complete	5.47283	53.5508	1	47.294
Ralstonia syzygii	LLRS-1	Proteobacteria	Betaproteobacteria	SAMN13518540	PRJNA594455	GCA_018243215.1	Complete	5.69472	66.3	1	95.011
Ramlibacter tataouinensis TTB310	TTB310	Proteobacteria	Betaproteobacteria	SAMN02603053	PRJNA16294	GCA_000215705.1	Complete	4.07019	70	1	33.409
Raoultella terrigena	JH01	Proteobacteria	Gammaproteobacteria	SAMN14446261	PRJNA615066	GCA_012029655.1	Complete	5.59845	57.4	1	47.806
Rathayibacter tritici	NCPPB 1953	Terrabacteria group	Actinobacteria	SAMN04910036	PRJNA319877	GCA_001641005.1	Complete	3.35468	69.5
Reinekea forsetii	Hel1_31_D35	Proteobacteria	Gammaproteobacteria	SAMN03652921	PRJNA283582	GCA_002795845.1	Complete	3.66006	53
Renibacterium salmoninarum ATCC 33209	ATCC 33209	Terrabacteria group	Actinobacteria	SAMN02603684	PRJNA19227	GCA_000018885.1	Complete	3.15525	56.3
Rheinheimera mangrovi	LHK132	Proteobacteria	Gammaproteobacteria	SAMN10617864	PRJNA510894	GCA_003990335.1	Complete	4.62835	46.7	1	46.875
Rhizobacter gummiphilus	NBRC 109400	Proteobacteria	Betaproteobacteria	SAMN07709032	PRJNA412281	GCA_002762215.1	Complete	6.3981	69.7	1	47.877
Rhizobium etli	NXC12	Proteobacteria	Alphaproteobacteria	SAMN06767430	PRJNA383588	GCA_002119845.1	Complete	6.75685	61.0228	1	31.963
Rhizorhabdus wittichii RW1	RW1	Proteobacteria	Alphaproteobacteria	SAMN02598383	PRJNA17343	GCA_000016765.1	Complete	5.91525	67.9033
Rhodanobacter denitrificans	2APBS1	Proteobacteria	Gammaproteobacteria	SAMN02232048	PRJNA50861	GCA_000230695.3	Complete	4.22549	67.5	1	34.18
Rhodobacter capsulatus SB 1003	SB 1003	Proteobacteria	Alphaproteobacteria	SAMN02604080	PRJNA55	GCA_000021865.1	Complete	3.87192	66.5966
Rhodococcus erythropolis R138	R138	Terrabacteria group	Actinobacteria	SAMN02639992	PRJNA188397	GCA_000696675.2	Complete	6.80651	62.3283
Rhodocytophaga rosea	172606-1	FCB group	Bacteroidetes/Chlorobi group	SAMN13930951	PRJNA603394	GCA_010119975.1	Complete	8.98345	40.7	1	31.971
Rhodoferax ferrireducens T118	DSM 15236	Proteobacteria	Betaproteobacteria	SAMN02598320	PRJNA13908	GCA_000013605.1	Complete	4.96978	59.6151	1	34.023
Rhodoluna lacicola	MWH-Ta8	Terrabacteria group	Actinobacteria	SAMN02848463	PRJNA237851	GCA_000699505.1	Complete	1.43043	51.5
Rhodomicrobium vannielii ATCC 17100	ATCC 17100	Proteobacteria	Alphaproteobacteria	SAMN00007427	PRJNA38253	GCA_000166055.1	Complete	4.01447	62.2	1	30.536
Rhodopirellula baltica SH 1	1	PVC group	Planctomycetes	SAMEA3138332	PRJNA413	GCA_000196115.1	Complete	7.14558	55.4
Rhodopseudomonas palustris	RCB100	Proteobacteria	Alphaproteobacteria	SAMN17028957	PRJNA683609	GCA_016584445.1	Complete	5.45729	64.9929	1	30.93
Rhodospirillum rubrum F11	F11	Proteobacteria	Alphaproteobacteria	SAMN02603286	PRJNA67413	GCA_000225955.1	Complete	4.35283	65.4	1	34.339
Rhodothermus marinus DSM 4252	DSM 4252	FCB group	Bacteroidetes/Chlorobi group	SAMN00002700	PRJNA29281	GCA_000024845.1	Complete	3.38674	64.2672
Rhodovulum sulfidophilum	SNK001	Proteobacteria	Alphaproteobacteria	SAMN04903812	PRJNA319729	GCA_001633145.1	Complete	4.19649	66.8568	1	30.963
Richelia sinica FACHB-800	FACHB 800	Terrabacteria group	Cyanobacteria/Melainabacteria group	SAMN06603501	PRJNA380678	GCA_019056575.1	Complete	5.72949	39.7	1	31.415
Rickettsia bellii	An04	Proteobacteria	Alphaproteobacteria	SAMN04576394	PRJNA316319	GCA_002078315.1	Complete	1.5798	31.6727
Rickettsiales endosymbiont of Stachyamoeba lipophora	RICK01	Proteobacteria	Alphaproteobacteria	SAMN10347691	PRJNA501864	GCA_003932735.1	Complete	1.73839	33	1	Proteobacteria
Rickettsiella endosymbiont of Dermanyssus gallinae	DGE	Proteobacteria	Gammaproteobacteria	SAMN20119969	PRJNA743410	GCA_019285595.1	Complete	1.88871	39.6
Riemerella anatipestifer	20190403E1-1	FCB group	Bacteroidetes/Chlorobi group	SAMN18395773	PRJNA660554	GCA_019552185.1	Complete	2.17551	34.9952
Rippkaea orientalis PCC 8801	PCC 8801	Terrabacteria group	Cyanobacteria/Melainabacteria group	SAMN00000280	PRJNA20503	GCA_000021805.1	Complete	4.78769	39.7959	1	31.925
Robiginitalea biformata HTCC2501	HTCC2501	FCB group	Bacteroidetes/Chlorobi group	SAMN02603916	PRJNA13461	GCA_000024125.1	Complete	3.53038	55.3
Rodentibacter heylii	G1	Proteobacteria	Gammaproteobacteria	SAMN11618741	PRJNA542320	GCA_010587025.1	Complete	2.60764	40.2	1	43.204
Roseateles depolymerans	KCTC 42856	Proteobacteria	Betaproteobacteria	SAMN04363976	PRJNA306798	GCA_001483865.1	Complete	5.68172	66.6	1	45.755
Roseburia intestinalis L1-82	DFL-43	Proteobacteria	Alphaproteobacteria	SAMN03081458	PRJNA189501	GCA_000590925.1	Complete	3.55511	65.7	1	30.485
Roseicitreum antarcticum	ZS2-28	Proteobacteria	Alphaproteobacteria	SAMN15922049	PRJNA659637	GCA_014681765.1	Complete	4.2531	63.1537
Roseiflexus castenholzii DSM 13941	DSM 13941	Terrabacteria group	Chloroflexi	SAMN02598306	PRJNA13462	GCA_000017805.1	Complete	5.7233	60.7	1	34.048
Roseimaritima ulvae	UC8	PVC group	Planctomycetes	SAMN10980022	PRJNA485700	GCA_008065135.1	Complete	8.21251	59.1
Roseitalea porphyridii	MA7-20	Proteobacteria	Alphaproteobacteria	SAMN11037189	PRJNA524820	GCA_004331955.1	Complete	3.53967	66.6
Roseithermus sacchariphilus	MEBiC09517	FCB group	Bacteroidetes/Chlorobi group	SAMN09428325	PRJNA476202	GCA_003285105.1	Complete	4.80799	68.7
Roseobacter denitrificans	FDAARGOS_309	Proteobacteria	Alphaproteobacteria	SAMN06173322	PRJNA231221	GCA_002983865.1	Complete	4.30879	58.9291
Roseococcus microcysteis	NIBR12	Proteobacteria	Alphaproteobacteria	SAMN16088894	PRJNA662565	GCA_014764365.1	Complete	4.20801	70.9	1	30.892
Roseomonas gilardii	U14-5	Proteobacteria	Alphaproteobacteria	SAMN04958682	PRJNA320863	GCA_001941945.1	Complete	5.41246	70.119	1	38.095
Roseovarius indicus	DSM 26383	Proteobacteria	Alphaproteobacteria	SAMN09772271	PRJNA484900	GCA_008728195.1	Complete	6.17307	64.3363
Rosistilla oblonga	CA51	PVC group	Planctomycetes	SAMN10954010	PRJNA485700	GCA_007751715.1	Complete	7.25051	58.2
Rothia dentocariosa ATCC 17931	ATCC 17931	Terrabacteria group	Actinobacteria	SAMN00120582	PRJNA48447	GCA_000164695.2	Complete	2.50603	53.7
Ruania alkalisoli	RN3S43	Terrabacteria group	Actinobacteria	SAMN16435489	PRJNA669130	GCA_014960965.1	Complete	4.44869	68.2
Rubinisphaera brasiliensis DSM 5305	DSM 5305	PVC group	Planctomycetes	SAMN00103628	PRJNA47863	GCA_000165715.3	Complete	6.0066	56.4
Rubripirellula lacrimiformis	K22.7	PVC group	Planctomycetes	SAMN06143213	PRJNA357569	GCA_007741535.1	Complete	8.54249	57.3
Rubrobacter xylanophilus DSM 9941	DSM 9941	Terrabacteria group	Actinobacteria	SAMN02598258	PRJNA10670	GCA_000014185.1	Complete	3.22575	70.5
Ruegeria pomeroyi DSS-3	DSS-3	Proteobacteria	Alphaproteobacteria	SAMN02604003	PRJNA281	GCA_000011965.2	Complete	4.60105	64.0504
Rufibacter tibetensis	1351	FCB group	Bacteroidetes/Chlorobi group	SAMN02711851	PRJNA242661	GCA_001310085.1	Complete	5.41347	47.4097
Rugosibacter aromaticivorans	Ca6	Proteobacteria	Betaproteobacteria	SAMN03144834	PRJNA264992	GCA_000934545.1	Complete	2.93461	55.1
Ruminiclostridium cellulolyticum H10	H10	Terrabacteria group	Firmicutes	SAMN00623037	PRJNA17419	GCA_000022065.1	Complete	4.06872	37.4
Ruminococcus albus 7 = DSM 20455	7	Terrabacteria group	Firmicutes	SAMN00016988	PRJNA42255	GCA_000179635.2	Complete	4.48209	43.6142
Ruminococcus gnavus ATCC 29149	ATCC 29149	Terrabacteria group	Firmicutes	SAMN08398974	PRJNA431711	GCA_009831375.1	Complete	3.54919	42.9
Runella slithyformis DSM 19594	DSM 19594	FCB group	Bacteroidetes/Chlorobi group	SAMN02232050	PRJNA49125	GCA_000218895.1	Complete	6.91973	46.4335	1	33.025
Saccharibacillus brassicae	ATSA2	Terrabacteria group	Firmicutes	SAMN11812191	PRJNA544163	GCA_006542275.1	Complete	5.61947	58.4
Saccharobesus litoralis	CCB-QB4	Proteobacteria	Gammaproteobacteria	SAMN08394866	PRJNA431529	GCA_003063625.1	Complete	5.87113	41.2248
Saccharomonospora viridis DSM 43017	DSM 43017	Terrabacteria group	Actinobacteria	SAMN02598440	PRJNA20835	GCA_000023865.1	Complete	4.30835	67.3
Saccharophagus degradans 2-40	1940-02-01	Proteobacteria	Gammaproteobacteria	SAMN02598483	PRJNA316	GCA_000013665.1	Complete	5.05753	45.8	1	41.667
Saccharopolyspora erythraea NRRL 2338	NRRL 2338	Terrabacteria group	Actinobacteria	SAMEA2272514	PRJEA18489	GCA_000062885.1	Complete	8.2128	71.1
Saccharospirillum mangrovi	HK-33	Proteobacteria	Gammaproteobacteria	SAMN09742601	PRJNA483515	GCA_003367315.1	Complete	3.68691	57.4
Saccharothrix espanaensis DSM 44229	type strain: DSM 44229	Terrabacteria group	Actinobacteria	SAMEA2272236	PRJEB28	GCA_000328705.1	Complete	9.36065	72.2
Salaquimonas pukyongi	RR3-28	Proteobacteria	Alphaproteobacteria	SAMN06199440	PRJNA360029	GCA_001953055.1	Complete	3.35758	58.6
Salegentibacter mishustinae	F1	FCB group	Bacteroidetes/Chlorobi group	SAMN21876533	PRJNA766795	GCA_020310005.1	Complete	3.80778	36.9
Salicibibacter halophilus	NKC3-5	Terrabacteria group	Firmicutes	SAMN10716401	PRJNA513943	GCA_006740705.1	Complete	3.75417	45.9
Salimicrobium jeotgali	MJ3	Terrabacteria group	Firmicutes	SAMN03571250	PRJNA282544	GCA_001685435.3	Complete	2.77693	46.3069
Salinibacter ruber	P18	FCB group	Bacteroidetes/Chlorobi group	SAMN09375025	PRJNA474853	GCA_003491185.1	Complete	3.73992	66.2
Salinicoccus halodurans	H3B36	Terrabacteria group	Firmicutes	SAMN03570113	PRJNA282445	GCA_001005905.1	Complete	2.77838	44.5
Salinicola tamaricis	F01	Proteobacteria	Gammaproteobacteria	SAMN07653055	PRJNA407392	GCA_003006155.1	Complete	4.27624	65.7
Salinimonas lutimaris	DPSR-4	Proteobacteria	Gammaproteobacteria	SAMN11026497	PRJNA524439	GCA_005222225.1	Complete	4.12353	49.8
Saliniradius amylolyticus	HMF8227	Proteobacteria	Gammaproteobacteria	SAMN09065712	PRJNA449135	GCA_003143555.1	Complete	3.21495	52.1
Salinispira pacifica	L21-RPul-D2	Spirochaetes	Spirochaetia	SAMN02641517	PRJNA227794	GCA_000507245.1	Complete	3.7828	51.9
Salinispora tropica CNB-440	CNB-440	Terrabacteria group	Actinobacteria	SAMN02598367	PRJNA16342	GCA_000016425.1	Complete	5.18333	69.5
Salinivibrio kushneri	AL184	Proteobacteria	Gammaproteobacteria	SAMN11525967	PRJNA540222	GCA_005280275.1	Complete	3.44329	50.6775
Salinivirga cyanobacteriivorans	L21-Spi-D4	FCB group	Bacteroidetes/Chlorobi group	SAMN04215233	PRJNA299794	GCA_001443605.1	Complete	4.81239	39
Salipiger abyssi	JLT2014	Proteobacteria	Alphaproteobacteria	SAMN04562614	PRJNA315492	GCA_001975705.1	Complete	5.25907	65.6901	1	30.626
Salisediminibacterium beveridgei	MLTeJB	Terrabacteria group	Firmicutes	SAMN04011598	PRJNA261240	GCA_001721685.1	Complete	3.58227	46.1
Salmonella bongori N268-08	N268-08	Proteobacteria	Gammaproteobacteria	SAMN02603391	PRJNA168043	GCA_000439255.1	Complete	4.77354	51.2793	1	47.936
Sandaracinus amylolyticus	DSM 53668	Proteobacteria	delta/epsilon subdivisions	SAMN02719577	PRJNA242472	GCA_000737325.2	Complete	10.3273	72
Sanguibacter keddieii DSM 10542	DSM 10542	Terrabacteria group	Actinobacteria	SAMN02598426	PRJNA19711	GCA_000024925.1	Complete	4.25341	71.9
Saprospira grandis str. Lewin	Lewin	FCB group	Bacteroidetes/Chlorobi group	SAMN02602989	PRJNA67697	GCA_000250635.1	Complete	4.40018	46.4012
Scandinavium goeteborgense	CCUG 66741	Proteobacteria	Gammaproteobacteria	SAMN05150228	PRJNA305687	GCA_003935895.2	Complete	4.71396	54.3183	1	48.174
Scardovia inopinata JCM 12537	JCM 12537	Terrabacteria group	Actinobacteria	SAMD00061049	PRJDB65	GCA_001042695.1	Complete	1.79786	48.6
Schaalia cardiffensis F0333	F0333	Terrabacteria group	Actinobacteria	SAMN00260255	PRJNA543187	GCA_005886435.1	Complete	2.23059	61.4
Schlegelella thermodepolymerans	DSM 15344	Proteobacteria	Betaproteobacteria	SAMN16675030	PRJNA674774	GCA_015476235.1	Complete	3.8585	70.3	1	48.736
Schleiferilactobacillus harbinensis	NSMJ42	Terrabacteria group	Firmicutes	SAMN12217290	PRJNA552757	GCA_008694105.1	Complete	3.29063	53.4
Sebaldella termitidis ATCC 33386	ATCC 33386	Fusobacteria	Fusobacteriia	SAMN02598468	PRJNA29539	GCA_000024405.1	Complete	4.48665	33.4235
secondary endosymbiont of Ctenarytaina eucalypti	Ceuc_S	Proteobacteria	Gammaproteobacteria	SAMN02604351	PRJNA165193	GCA_000287335.1	Complete	1.44114	43.3
Secundilactobacillus malefermentans	CBA3618	Terrabacteria group	Firmicutes	SAMN11843680	PRJNA544551	GCA_008033155.1	Complete	2.0874	41.0305
Sedimenticola thiotaurini	SIP-G1	Proteobacteria	Gammaproteobacteria	SAMN03581174	PRJNA282984	GCA_001007875.1	Complete	3.96228	57.5722
Sedimentisphaera cyanobacteriorum	L21-RPul-D3	PVC group	Planctomycetes	SAMN06284442	PRJNA369350	GCA_001997385.1	Complete	2.95161	46.2
Sediminispirochaeta smaragdinae DSM 11293	DSM 11293	Spirochaetes	Spirochaetia	SAMN00017394	PRJNA32637	GCA_000143985.1	Complete	4.65397	49
Segniliparus rotundus DSM 44985	DSM 44985	Terrabacteria group	Actinobacteria	SAMN02598516	PRJNA37711	GCA_000092825.1	Complete	3.15753	66.8
Selenomonas sputigena ATCC 35185	ATCC 35185	Terrabacteria group	Firmicutes	SAMN00713607	PRJNA51247	GCA_000208405.1	Complete	2.56836	57.1	1	30.415
Serinicoccus chungangensis	CCUG 59777	Terrabacteria group	Actinobacteria	SAMN11927947	PRJNA545772	GCA_006337125.1	Complete	3.46344	73.1
Serpentinimonas raichei	A1	Proteobacteria	Betaproteobacteria	SAMD00000325	PRJDB1607	GCA_000828895.1	Complete	2.57401	66	1	31.944
Serratia symbiotica	24.1	Proteobacteria	Gammaproteobacteria	SAMN13545458	PRJNA595064	GCA_009831665.3	Complete	3.21017	51.475	1	47.307
Shewanella baltica OS678	OS678	Proteobacteria	Gammaproteobacteria	SAMN00016780	PRJNA47019	GCA_000178875.2	Complete	5.36877	46.276	1	46.572
Shigella sonnei	SE6-1	Proteobacteria	Gammaproteobacteria	SAMN15244675	PRJNA639662	GCA_013374815.1	Complete	4.76277	50.7	1	47.38
Shimwellia blattae DSM 4481 = NBRC 105725	DSM 4481	Proteobacteria	Gammaproteobacteria	SAMN02603253	PRJNA36307	GCA_000262305.1	Complete	4.15872	56.5	1	48.526
Shinella zoogloeoides	ATCC 19623	Proteobacteria	Alphaproteobacteria	SAMN21211842	PRJNA760276	GCA_020883495.1	Complete	4.84807	64.4485	1	31.469
Siansivirga zeaxanthinifaciens CC-SAMT-1	CC-SAMT-1	FCB group	Bacteroidetes/Chlorobi group	SAMN03379851	PRJNA236449	GCA_000941055.1	Complete	3.30399	33.5
Sideroxydans lithotrophicus ES-1	ES-1	Proteobacteria	Betaproteobacteria	SAMN02598496	PRJNA33161	GCA_000025705.1	Complete	3.00366	57.5
Silicimonas algicola	KC90	Proteobacteria	Alphaproteobacteria	SAMN10396653	PRJNA504651	GCA_003970735.1	Complete	4.35166	65.3	1	30.485
Simkania negevensis Z	Z	PVC group	Chlamydiae	SAMEA2272380	PRJEA49035	GCA_000237205.1	Complete	2.62838	41.6242
Simonsiella muelleri ATCC 29453	ATCC 29453	Proteobacteria	Betaproteobacteria	SAMN06230011	PRJNA361301	GCA_002951835.1	Complete	2.46986	41.5
Simplicispira suum	SC1-8	Proteobacteria	Betaproteobacteria	SAMN08667344	PRJNA437505	GCA_003008595.1	Complete	4.15445	63.2506	1	46.798
Singulisphaera acidiphila DSM 18658	DSM 18658	PVC group	Planctomycetes	SAMN02232051	PRJNA52461	GCA_000242455.3	Complete	9.75569	62.2672	1	32.273
Sinorhizobium meliloti 2011	2011	Proteobacteria	Alphaproteobacteria	SAMN02603522	PRJNA187276	GCA_000346065.1	Complete	6.69318	62.1598	1	32.297
Skermanella pratensis	W17	Proteobacteria	Alphaproteobacteria	SAMN09464431	PRJNA477274	GCA_008843145.1	Complete	5.86943	67.3	1	33.014
Skermania piniformis	DSM 43998	Terrabacteria group	Actinobacteria	SAMN20079133	PRJNA744068	GCA_019285775.1	Complete	4.23012	68.6
Slackia heliotrinireducens	NCTC11029	Terrabacteria group	Actinobacteria	SAMEA44527918	PRJEB6403	GCA_900637575.1	Complete	3.16616	60.2
Sneathia vaginalis	SN35	Fusobacteria	Fusobacteriia	SAMN03380727	PRJNA276758	GCA_000973085.1	Complete	1.33022	28.4
Snodgrassella alvi wkB2	wkB2	Proteobacteria	Betaproteobacteria	SAMN03081540	PRJNA167602	GCA_000600005.1	Complete	2.52798	41.3
Sodaliphilus pleomorphus	Oil-RF-744-WCA-WT-10	FCB group	Bacteroidetes/Chlorobi group	SAMN13152233	PRJNA561470	GCA_009676955.1	Complete	3.34067	54.4
Sodalis praecaptivus	HS1	Proteobacteria	Gammaproteobacteria	SAMN02641639	PRJNA199998	GCA_000517425.1	Complete	5.15942	57.125	1	48.837
Solibaculum mannosilyticum	12CBH8	Terrabacteria group	Firmicutes	SAMD00236452	PRJDB10248	GCA_015140235.1	Complete	2.54147	50.6
Solidesulfovibrio magneticus RS-1	RS-1	Proteobacteria	delta/epsilon subdivisions	SAMD00060954	PRJDA32105	GCA_000010665.1	Complete	5.31562	62.7043	1	34.856
Solitalea canadensis DSM 3403	DSM 3403	FCB group	Bacteroidetes/Chlorobi group	SAMN02232052	PRJNA60421	GCA_000242635.3	Complete	5.20207	37.3
Sorangium cellulosum So ce56	So ce 56	Proteobacteria	delta/epsilon subdivisions	SAMEA3138271	PRJNA28111	GCA_000067165.1	Complete	13.0338	71.4
Spartinivicinus ruber	S2-4-1H	Proteobacteria	Gammaproteobacteria	SAMN14122253	PRJNA607118	GCA_011009015.1	Complete	6.68709	40.1359
Sphaerobacter thermophilus DSM 20745	DSM 20745	Terrabacteria group	Chloroflexi	SAMN02598446	PRJNA21087	GCA_000024985.1	Complete	3.99376	68.1
Sphaerochaeta globosa str. Buddy	Buddy	Spirochaetes	Spirochaetia	SAMN00713587	PRJNA47953	GCA_000190435.1	Complete	3.31647	48.9
Sphaerotilus natans subsp. sulfidivorans	D-507	Proteobacteria	Betaproteobacteria	SAMN10871119	PRJNA520894	GCA_008329925.1	Complete	4.43099	69.7969	1	34.762
Sphingobacterium spiritivorum	FDAARGOS_1144	FCB group	Bacteroidetes/Chlorobi group	SAMN16357313	PRJNA231221	GCA_016725645.1	Complete	5.13828	39.898	1	30.879
Sphingobium yanoikuyae	S72	Proteobacteria	Alphaproteobacteria	SAMN04510769	PRJNA312968	GCA_002504085.1	Complete	5.53263	64.2
Sphingomonas koreensis	ABOJV	Proteobacteria	Alphaproteobacteria	SAMN06040428	PRJNA445389	GCA_001922385.1	Complete	4.81924	65.9451
Sphingopyxis alaskensis RB2256	RB2256	Proteobacteria	Alphaproteobacteria	SAMN02598319	PRJNA13907	GCA_000013985.1	Complete	3.37371	65.4569
Sphingosinithalassobacter tenebrarum	zrk23	Proteobacteria	Alphaproteobacteria	SAMN14141797	PRJNA607605	GCA_011057975.1	Complete	3.85948	64.7
Spiribacter salinus M19-40	M19-40	Proteobacteria	Gammaproteobacteria	SAMN02603230	PRJNA179191	GCA_000319575.2	Complete	1.73949	62.7
Spirochaeta thermophila DSM 6578	DSM 6578	Spirochaetes	Spirochaetia	SAMN00191235	PRJNA50823	GCA_000184345.2	Complete	2.56022	60.9
Spiroplasma kunkelii CR2-3x	CR2-3x	Terrabacteria group	Tenericutes	SAMN03269975	PRJNA270865	GCA_001274875.1	Complete	1.51456	25.0104
Spirosoma radiotolerans	DG5A	FCB group	Bacteroidetes/Chlorobi group	SAMN03273316	PRJNA271221	GCA_000974425.1	Complete	7.02935	49.5	1	31.678
Sporolactobacillus terrae	EFEL7003	Terrabacteria group	Firmicutes	SAMN21169179	PRJNA759546	GCA_019930545.1	Complete	3.34421	45.1586
Sporomusa termitida	DSM 4440	Terrabacteria group	Firmicutes	SAMN10963686	PRJNA523110	GCA_007641255.1	Complete	5.31601	49.0901
Sporosarcina ureae	S204	Terrabacteria group	Firmicutes	SAMN04613821	PRJNA317479	GCA_002081995.1	Complete	3.36233	41.5
Stackebrandtia nassauensis DSM 44728	DSM 44728	Terrabacteria group	Actinobacteria	SAMN02598427	PRJNA19713	GCA_000024545.1	Complete	6.84156	68.1
Stanieria cyanosphaera PCC 7437	PCC 7437	Terrabacteria group	Cyanobacteria/Melainabacteria group	SAMN02261352	PRJNA158877	GCA_000317575.1	Complete	5.54499	36.2677
Staphylococcus epidermidis	ATCC 14990	Terrabacteria group	Firmicutes	SAMN10738425	PRJNA515334	GCA_006094375.1	Complete	2.49106	32.1745
Staphylospora marina	SCSIO 07575	Terrabacteria group	Firmicutes	SAMN10448482	PRJNA505866	GCA_003856495.1	Complete	2.75109	56.6493
Stappia indica	PHM037	Proteobacteria	Alphaproteobacteria	SAMN13341662	PRJNA587233	GCA_009789575.1	Complete	5.11676	67.3
Starkeya novella DSM 506	DSM 506	Proteobacteria	Alphaproteobacteria	SAMN02598514	PRJNA37659	GCA_000092925.1	Complete	4.76502	67.9	1	30.787
Stenotrophomonas maltophilia	NCTC10258	Proteobacteria	Gammaproteobacteria	SAMEA3856672	PRJEB6403	GCA_900475405.1	Complete	4.48112	66.6	1	30.769
Steroidobacter denitrificans	DSM 18526	Proteobacteria	Gammaproteobacteria	SAMN03776156	PRJNA287097	GCA_001579945.1	Complete	3.46725	61.7	1	30.588
Strawberry lethal yellows phytoplasma (CPA) str. NZSb11	NZSb11	Terrabacteria group	Tenericutes	SAMN02603946	PRJNA62247	GCA_000397185.1	Complete	0.959779	27.2
Streptacidiphilus bronchialis	DSM 106435	Terrabacteria group	Actinobacteria	SAMN08720249	PRJNA438532	GCA_003258605.2	Complete	7.09021	72.7
Streptobacillus moniliformis DSM 12112	DSM 12112	Fusobacteria	Fusobacteriia	SAMN00002603	PRJNA29309	GCA_000024565.1	Complete	1.67328	26.2655
Streptococcus pyogenes	NCTC12064	Terrabacteria group	Firmicutes	SAMEA3594357	PRJEB6403	GCA_900475035.1	Complete	1.74638	38.5
Streptomyces clavuligerus	F1D7	Terrabacteria group	Actinobacteria	SAMN16862539	PRJNA679926	GCA_015767775.1	Complete	7.58808	72.6241
Streptosporangium roseum DSM 43021	DSM 43021	Terrabacteria group	Actinobacteria	SAMN00002585	PRJNA21083	GCA_000024865.1	Complete	10.3695	70.8965
Succinivibrio dextrinosolvens	ASCUSBF53	Proteobacteria	Gammaproteobacteria	SAMN17307726	PRJNA691902	GCA_016747875.1	Complete	2.84995	39.0908
Suicoccus acidiformans	ZY16052	Terrabacteria group	Firmicutes	SAMN07620894	PRJNA403770	GCA_003546865.1	Complete	2.57216	42.3
Sulfitobacter pseudonitzschiae	H46	Proteobacteria	Alphaproteobacteria	SAMN15150473	PRJNA637683	GCA_013347125.1	Complete	4.9337	61.7109
Sulfuricaulis limicola	HA5	Proteobacteria	Gammaproteobacteria	SAMD00031266	PRJDB3927	GCA_002355735.1	Complete	2.86467	61.4	1	31.32
Sulfuricella denitrificans skB26	skB26	Proteobacteria	Betaproteobacteria	SAMD00061061	PRJDB82	GCA_000297055.2	Complete	3.21721	56.1162
Sulfuricurvum kujiense DSM 16994	DSM 16994	Proteobacteria	delta/epsilon subdivisions	SAMN00713566	PRJNA43399	GCA_000183725.1	Complete	2.81936	44.5704
Sulfuriferula plumbiphila	Gro7	Proteobacteria	Betaproteobacteria	SAMD00179561	PRJDB8550	GCA_009938015.1	Complete	3.45277	59.1
Sulfuriflexus mobilis	aks1	Proteobacteria	Gammaproteobacteria	SAMD00126346	PRJDB7001	GCA_003967195.1	Complete	3.11134	53.1
Sulfurifustis variabilis	skN76	Proteobacteria	Gammaproteobacteria	SAMD00036173	PRJDB4108	GCA_002355415.1	Complete	3.95881	67.5	1	32.995
Sulfurihydrogenibium azorense Az-Fu1	Az-Fu1	Aquificae	Aquificae	SAMN02604030	PRJNA12529	GCA_000021545.1	Complete	1.64088	32.8
Sulfurimicrobium lacus	skT11	Proteobacteria	Betaproteobacteria	SAMD00209865	PRJDB9431	GCA_011764585.1	Complete	3.82632	60.2
Sulfurimonas denitrificans DSM 1251	DSM 1251	Proteobacteria	delta/epsilon subdivisions	SAMN02598289	PRJNA13019	GCA_000012965.1	Complete	2.20156	34.5
Sulfuritalea hydrogenivorans sk43H	DSM 22779	Proteobacteria	Betaproteobacteria	SAMD00061036	PRJDB482	GCA_000828635.1	Complete	3.80265	63.3
Sulfuritortus calidifontis	J1A	Proteobacteria	Betaproteobacteria	SAMD00126344	PRJDB7001	GCA_003967275.1	Complete	2.72064	65.5	1	35.349
Sulfurivermis fontis	JG42	Proteobacteria	Gammaproteobacteria	SAMD00126345	PRJDB7001	GCA_004001245.1	Complete	3.24621	64	1	33.103
Sulfurospirillum deleyianum DSM 6946	DSM 6946	Proteobacteria	delta/epsilon subdivisions	SAMN00002613	PRJNA29529	GCA_000024885.1	Complete	2.30635	39
Sulfurovum lithotrophicum	ATCC BAA-797	Proteobacteria	delta/epsilon subdivisions	SAMN03494311	PRJNA279430	GCA_000987835.1	Complete	2.21789	44.3
Sutcliffiella cohnii	DSM 6307	Terrabacteria group	Firmicutes	SAMN06162173	PRJNA357928	GCA_002250055.1	Complete	4.89914	36.1
Sutterella wadsworthensis	FDAARGOS_1159	Proteobacteria	Betaproteobacteria	SAMN16357328	PRJNA231221	GCA_016724805.1	Complete	3.02652	55	1	44.34
Swingsia samuiensis	AH83	Proteobacteria	Alphaproteobacteria	SAMN11175157	PRJNA528164	GCA_006542355.1	Complete	2.19341	45.1083	1	39.671
Symbiobacterium thermophilum IAM 14863	IAM14863	Terrabacteria group	Firmicutes	SAMD00061067	PRJNA12994	GCA_000009905.1	Complete	3.56614	68.7
Symmachiella dynata	Mal52	PVC group	Planctomycetes	SAMN10954015	PRJNA485700	GCA_007747995.1	Complete	7.76781	55.3
Synechococcus elongatus UTEX 3055	UTEX 3055	Terrabacteria group	Cyanobacteria/Melainabacteria group	SAMN09724271	PRJNA496333	GCA_003957805.1	Complete	2.88122	55.1289
Syntrophobacter fumaroxidans MPOB	MPOB	Proteobacteria	delta/epsilon subdivisions	SAMN02598285	PRJNA13013	GCA_000014965.1	Complete	4.99025	59.9	1	32.319
Syntrophobotulus glycolicus DSM 8271	DSM 8271	Terrabacteria group	Firmicutes	SAMN00216969	PRJNA38111	GCA_000190635.1	Complete	3.40674	46.4
Syntrophomonas wolfei subsp. wolfei str. Goettingen G311	Goettingen G311	Terrabacteria group	Firmicutes	SAMN02598286	PRJNA13014	GCA_000014725.1	Complete	2.9362	44.9
Syntrophotalea carbinolica DSM 2380	DSM 2380	Proteobacteria	delta/epsilon subdivisions	SAMN02598295	PRJNA13337	GCA_000012885.1	Complete	3.66589	55.1
Syntrophothermus lipocalidus DSM 12680	DSM 12680	Terrabacteria group	Firmicutes	SAMN02598518	PRJNA37873	GCA_000092405.1	Complete	2.40556	51
Syntrophus aciditrophicus SB	SB	Proteobacteria	delta/epsilon subdivisions	SAMN02603418	PRJNA16258	GCA_000013405.1	Complete	3.1793	51.5	1	32.346
Tabrizicola piscis	K13M18	Proteobacteria	Alphaproteobacteria	SAMN10518959	PRJNA508289	GCA_003940805.1	Complete	4.38742	64.0937	1	30.435
Tamlana carrageenivorans	UJ94	FCB group	Bacteroidetes/Chlorobi group	SAMN08295148	PRJNA428574	GCA_002893765.1	Complete	4.11654	35.2
Tardibacter chloracetimidivorans	JJ-A5	Proteobacteria	Alphaproteobacteria	SAMN06050156	PRJNA354679	GCA_001890385.1	Complete	3.78798	63.2322	1	30.435
Tatlockia micdadei	ATCC33218	Proteobacteria	Gammaproteobacteria	SAMEA2785665	PRJEB7312	GCA_000953635.1	Complete	3.31003	40.5
Tatumella citrea	ATCC 39140	Proteobacteria	Gammaproteobacteria	SAMN04910026	PRJNA319871	GCA_002163605.1	Complete	4.49098	49.6856	1	48.064
Taylorella equigenitalis	92-0972	Proteobacteria	Betaproteobacteria	SAMN06843504	PRJNA384636	GCA_002288025.1	Complete	1.66629	37.5	1	31.776
Telmatocola sphagniphila	SP2T	PVC group	Planctomycetes	SAMN19114640	PRJNA729228	GCA_018398935.1	Complete	6.59264	52.7
Tenacibaculum maritimum	TM-KORJJ	FCB group	Bacteroidetes/Chlorobi group	SAMN06759395	PRJNA383097	GCA_004803875.1	Complete	3.33327	32
Tenuifilum thalassicum	38H-str	FCB group	Bacteroidetes/Chlorobi group	SAMN11940085	PRJNA545959	GCA_013265555.1	Complete	3.19578	38.3
Tepidanaerobacter acetatoxydans Re1	Re1	Terrabacteria group	Firmicutes	SAMN00713617	PRJNA50697	GCA_000213235.1	Complete	2.75987	37.5
Tepidiforma bonchosmolovskayae	3753O	Terrabacteria group	Chloroflexi	SAMN12500377	PRJNA558814	GCA_008838325.1	Complete	2.74695	69.9
Tepidimonas taiwanensis	LMG 22826	Proteobacteria	Betaproteobacteria	SAMN21531155	PRJNA764859	GCA_020162115.1	Complete	2.91559	68.7
Tepiditoga spiralis	sy52	Thermotogae	Thermotogae	SAMD00113976	PRJDB6802	GCA_014701195.1	Complete	2.5024	25.8
Teredinibacter haidensis	Bs08	Proteobacteria	Gammaproteobacteria	SAMN15754002	PRJNA340180	GCA_014211975.1	Complete	4.91557	47.2
Terribacillus goriensis	MP602	Terrabacteria group	Firmicutes	SAMN02864241	PRJNA252898	GCA_000725365.1	Complete	3.57708	42.7615
Terricaulis silvestris	0127_4	Proteobacteria	Alphaproteobacteria	SAMN13567885	PRJNA595824	GCA_009792355.1	Complete	3.86476	63.5
Terriglobus saanensis SP1PR4	SP1PR4	Acidobacteria	Acidobacteriia	SAMN00100755	PRJNA48971	GCA_000179915.2	Complete	5.09523	57.3
Terrihabitans soli	IZ6	Proteobacteria	Alphaproteobacteria	SAMD00238716	PRJDB10335	GCA_014191545.1	Complete	3.11464	62.2	1	32.579
Tessaracoccus lapidicaptus	TLA_E	Terrabacteria group	Actinobacteria	SAMEA5227077	PRJEB30798	GCA_900659885.1	Complete	3.2127	70.4
Tetragenococcus halophilus	MJ4	Terrabacteria group	Firmicutes	SAMN03846930	PRJNA289198	GCA_001712815.1	Complete	2.38947	36
Thalassobius gelatinovorus	NEB572	Proteobacteria	Alphaproteobacteria	SAMN14544152	PRJNA622823	GCA_012295595.1	Complete	3.98569	58.5818
Thalassolituus oleivorans MIL-1	MIL-1	Proteobacteria	Gammaproteobacteria	SAMEA2272589	PRJEB1425	GCA_000355675.1	Complete	3.92033	46.6	1	41.274
Thalassospira marina	CSC3H3	Proteobacteria	Alphaproteobacteria	SAMN07821581	PRJNA415327	GCA_002844375.1	Complete	5.43829	54.6165
Thalassotalea crassostreae	LPB0090	Proteobacteria	Gammaproteobacteria	SAMN05725820	PRJNA341534	GCA_001831495.1	Complete	3.86167	38.8
Thauera aromatica K172	K172	Proteobacteria	Betaproteobacteria	SAMN02370758	PRJNA222478	GCA_003030465.1	Complete	3.71179	67.2059	1	49.048
Thaumasiovibrio subtropicus	C4V358	Proteobacteria	Gammaproteobacteria	SAMD00057776	PRJDB5109	GCA_019703835.1	Complete	5.55772	47.1812
Thermacetogenium phaeum DSM 12270	DSM 12270	Terrabacteria group	Firmicutes	SAMN02603274	PRJNA168373	GCA_000305935.1	Complete	2.93906	53.9
Thermaerobacter marianensis DSM 12885	DSM 12885	Terrabacteria group	Firmicutes	SAMN00713570	PRJNA38025	GCA_000184705.1	Complete	2.8447	72.5
Thermanaerovibrio acidaminovorans DSM 6589	DSM 6589	Synergistetes	Synergistia	SAMN00002595	PRJNA29531	GCA_000024905.1	Complete	1.84847	63.8
Thermoactinomyces vulgaris	2H	Terrabacteria group	Firmicutes	SAMN11483338	PRJNA534300	GCA_005886755.1	Complete	2.63803	47.9567
Thermoanaerobacter brockii subsp. finnii Ako-1	Ako-1	Terrabacteria group	Firmicutes	SAMN00713580	PRJNA32585	GCA_000175295.2	Complete	2.34482	34.5
Thermoanaerobacterium thermosaccharolyticum M0795	M0795	Terrabacteria group	Firmicutes	SAMN02261387	PRJNA60809	GCA_000328545.1	Complete	2.89428	33.7123
Thermoanaerosceptrum fracticalcis	DRI-13	Terrabacteria group	Firmicutes	SAMN02745515	PRJNA234897	GCA_000746025.2	Complete	3.80541	45.2	1	30.238
Thermobacillus composti KWC4	KWC4	Terrabacteria group	Firmicutes	SAMN02261378	PRJNA54035	GCA_000227705.3	Complete	4.35553	60.1445	1	30.353
Thermobaculum terrenum ATCC BAA-798	ATCC BAA-798	Terrabacteria group	Chloroflexi	SAMN00017581	PRJNA29523	GCA_000025005.1	Complete	3.10158	53.5397
Thermobifida fusca	UPMC 901	Terrabacteria group	Actinobacteria	SAMN16456105	PRJNA669597	GCA_015034585.1	Complete	3.76093	67.4
Thermobispora bispora	ZC4	Terrabacteria group	Actinobacteria	SAMN08177665	PRJNA422289	GCA_017161365.1	Complete	4.38684	72.3304
Thermochromatium tepidum ATCC 43061	ATCC 43061	Proteobacteria	Gammaproteobacteria	SAMN11388997	PRJNA531910	GCA_009664085.1	Complete	2.95829	63.4
Thermoclostridium stercorarium subsp. stercorarium DSM 8532	DSM 8532	Terrabacteria group	Firmicutes	SAMN02603280	PRJNA181307	GCA_000331995.1	Complete	2.97438	42.2
Thermocrinis albus DSM 14484	DSM 14484	Aquificae	Aquificae	SAMN02598512	PRJNA37275	GCA_000025605.1	Complete	1.50058	46.9
Thermodesulfatator indicus DSM 15286	DSM 15286	Thermodesulfobacteria	Thermodesulfobacteria	SAMN02232057	PRJNA40057	GCA_000217795.1	Complete	2.32222	42.4
Thermodesulfobacterium commune DSM 2178	DSM 2178	Thermodesulfobacteria	Thermodesulfobacteria	SAMN02934663	PRJNA12531	GCA_000734015.1	Complete	1.76405	37
Thermodesulfobium narugense DSM 14796	DSM 14796	Terrabacteria group	Firmicutes	SAMN00713612	PRJNA46673	GCA_000212395.1	Complete	1.89887	33.9
Thermodesulfovibrio yellowstonii DSM 11347	DSM 11347	Nitrospirae	Thermodesulfovibrionia	SAMN02603929	PRJNA30733	GCA_000020985.1	Complete	2.0038	34.1
Thermogutta terrifontis	R1	PVC group	Planctomycetes	SAMN06043589	PRJNA354233	GCA_002277955.1	Complete	4.81075	57.3
Thermoleptolyngbya sichuanensis PKUAC-SCTA183	PKUAC-SCTA183	Terrabacteria group	Cyanobacteria/Melainabacteria group	SAMN14943777	PRJNA633431	GCA_013177315.1	Complete	5.5251	56.4	1	34.532
Thermomicrobium roseum DSM 5159	DSM 5159	Terrabacteria group	Chloroflexi	SAMN02603430	PRJNA32569	GCA_000021685.1	Complete	2.92074	64.2598
Thermomonas brevis	KACC 16975	Proteobacteria	Gammaproteobacteria	SAMN15892490	PRJNA658883	GCA_014395425.1	Complete	3.4355	68.6	1	33.411
Thermomonospora curvata DSM 43183	DSM 43183	Terrabacteria group	Actinobacteria	SAMN02598435	PRJNA20825	GCA_000024385.1	Complete	5.63902	71.6	1	30.536
Thermophilibacter immobilis	LZLJ-2	Terrabacteria group	Actinobacteria	SAMN16416438	PRJNA668643	GCA_015277515.1	Complete	2.16371	65.2
Thermosediminibacter oceani DSM 16646	DSM 16646	Terrabacteria group	Firmicutes	SAMN00713558	PRJNA30983	GCA_000144645.1	Complete	2.28003	46.8
Thermosipho melanesiensis	431	Thermotogae	Thermotogae	SAMN02650334	PRJNA231770	GCA_001941385.1	Complete	1.91534	31.4
Thermosulfidibacter takaii ABI70S6	ABI70S6	Aquificae	Aquificae	SAMD00061062	PRJDB865	GCA_001547735.1	Complete	1.81667	43
Thermosulfurimonas marina	SU872	Thermodesulfobacteria	Thermodesulfobacteria	SAMN12566302	PRJNA560002	GCA_012317585.1	Complete	1.76326	58.9
Thermosulfuriphilus ammonigenes	ST65	Thermodesulfobacteria	Thermodesulfobacteria	SAMN14116118	PRJNA606893	GCA_011207455.1	Complete	2.28735	51.9
Thermosynechococcus vestitus BP-1	BP-1	Terrabacteria group	Cyanobacteria/Melainabacteria group	SAMD00061106	PRJNA308	GCA_000011345.1	Complete	2.59386	53.9	1	31.591
Thermotoga neapolitana DSM 4359	DSM 4359	Thermotogae	Thermotogae	SAMN02603251	PRJNA21023	GCA_000018945.1	Complete	1.88456	46.9
Thermotomaculum hydrothermale	AC55	Acidobacteria	Holophagae	SAMD00052586	PRJDB4864	GCA_016592575.1	Complete	2.31714	35.1
Thermovibrio ammonificans HB-1	HB-1	Aquificae	Aquificae	SAMN00713575	PRJNA49403	GCA_000185805.1	Complete	1.75953	52.1174
Thermovirga lienii DSM 17291	DSM 17291	Synergistetes	Synergistia	SAMN02232060	PRJNA33163	GCA_000233775.1	Complete	1.99965	47.1032
Thermus thermophilus HB8	HB8	Terrabacteria group	Deinococcus-Thermus	SAMD00061070	PRJNA13202	GCA_000091545.1	Complete	2.11606	69.4857
Thioalkalivibrio sulfidiphilus HL-EbGr7	HL-EbGR7	Proteobacteria	Gammaproteobacteria	SAMN00001443	PRJNA29177	GCA_000021985.1	Complete	3.46455	65.1
Thiocapsa bogorovii	BBS	Proteobacteria	Gammaproteobacteria	SAMN23799607	PRJNA787410	GCA_021228795.1	Complete	5.64993	64
Thioclava nitratireducens	25B10_4	Proteobacteria	Alphaproteobacteria	SAMN05969900	PRJNA352319	GCA_001940525.2	Complete	4.23825	63.7799
Thiocystis violascens DSM 198	DSM 198	Proteobacteria	Gammaproteobacteria	SAMN02232062	PRJNA60641	GCA_000227745.3	Complete	5.01707	62.6
Thioflavicoccus mobilis 8321	8321	Proteobacteria	Gammaproteobacteria	SAMN02232063	PRJNA60883	GCA_000327045.1	Complete	4.13752	65.5486
Thiolapillus brandeum	Hiromi 1	Proteobacteria	Gammaproteobacteria	SAMD00060997	PRJDA72157	GCA_000828615.1	Complete	3.15364	56.2651	1	30.072
Thiomicrorhabdus aquaedulcis	HaS4	Proteobacteria	Gammaproteobacteria	SAMD00126347	PRJDB7001	GCA_004001325.1	Complete	2.53703	45.2931
Thiomicrospira cyclica ALM1	ALM1	Proteobacteria	Gammaproteobacteria	SAMN02232061	PRJNA52629	GCA_000214825.1	Complete	1.93246	47
Thiomonas intermedia	ATCC 15466	Proteobacteria	Betaproteobacteria	SAMN06197299	PRJNA359731	GCA_002028405.1	Complete	3.34343	65.0442	1	32.947
Thiopseudomonas alkaliphila	D3318	Proteobacteria	Gammaproteobacteria	SAMN03946922	PRJNA291610	GCA_001267255.1	Complete	2.2944	47.4
Thiospirochaeta perfilievii	P	Spirochaetes	Spirochaetia	SAMN10884989	PRJNA521375	GCA_008329945.1	Complete	3.70058	32.5751	1	46.172
Thiosulfatimonas sediminis	aks77	Proteobacteria	Gammaproteobacteria	SAMD00194004	PRJDB8866	GCA_011398355.1	Complete	2.72283	45.5
Thiosulfativibrio zosterae	AkT22	Proteobacteria	Gammaproteobacteria	SAMD00194003	PRJDB8866	GCA_011398155.1	Complete	2.64543	43.2	1	32.957
Thiothrix unzii	A1	Proteobacteria	Gammaproteobacteria	SAMN18614033	PRJNA71963	GCA_017901175.1	Complete	3.72439	50.7102	1	32.71
Tichowtungia aerotolerans	S-5007	PVC group	Kiritimatiellaeota	SAMN13741851	PRJNA599248	GCA_009905215.1	Complete	3.88268	53.1
Tistrella mobilis KA081020-065	KA081020-065	Proteobacteria	Alphaproteobacteria	SAMN02603926	PRJNA76349	GCA_000264455.2	Complete	6.51298	68.058	1	34.18
Tolumonas auensis DSM 9187	DSM 9187	Proteobacteria	Gammaproteobacteria	SAMN02598508	PRJNA33873	GCA_000023065.1	Complete	3.47129	49	1	47.235
Treponema denticola ATCC 35405	ATCC 35405	Spirochaetes	Spirochaetia	SAMN02603967	PRJNA4	GCA_000008185.1	Complete	2.8432	37.9
Trichlorobacter lovleyi SZ	SZ	Proteobacteria	delta/epsilon subdivisions	SAMN00623044	PRJNA17423	GCA_000020385.1	Complete	3.99487	54.7653
Trichormus variabilis 0441	441	Terrabacteria group	Cyanobacteria/Melainabacteria group	SAMN13702813	PRJNA598299	GCA_009856605.1	Complete	7.09601	41.3621	1	33.023
Tritonibacter mobilis F1926	F1926	Proteobacteria	Alphaproteobacteria	SAMN02471033	PRJNA196123	GCA_000376545.2	Complete	4.83003	58.7372
Tropheryma whipplei TW08/27	TW08/27	Terrabacteria group	Actinobacteria	SAMEA1705925	PRJNA354	GCA_000196075.1	Complete	0.925938	46.3
Truepera radiovictrix DSM 17093	DSM 17093	Terrabacteria group	Deinococcus-Thermus	SAMN02598522	PRJNA38371	GCA_000092425.1	Complete	3.2604	68.1
Trueperella pyogenes	TP6375	Terrabacteria group	Actinobacteria	SAMN02689492	PRJNA241373	GCA_000612055.1	Complete	2.33839	59.5
Tsukamurella paurometabola DSM 20162	DSM 20162	Terrabacteria group	Actinobacteria	SAMN00002597	PRJNA29399	GCA_000092225.1	Complete	4.47972	68.3866
Tsuneonella dongtanensis	KCTC 22672	Proteobacteria	Alphaproteobacteria	SAMN04870882	PRJNA319016	GCA_001698205.1	Complete	3.00949	65.8
Tumebacillus algifaecis	THMBR28	Terrabacteria group	Firmicutes	SAMN07420938	PRJNA396806	GCA_002243515.1	Complete	4.51696	53
Turicibacter sanguinis	MOL361	Terrabacteria group	Firmicutes	SAMN14207164	PRJNA608725	GCA_013046825.1	Complete	2.99969	34.4
Turneriella parva DSM 21527	DSM 21527	Spirochaetes	Spirochaetia	SAMN02232065	PRJNA50821	GCA_000266885.1	Complete	4.4093	53.5971	1	32.574
Tuwongella immobilis	MBLW1	PVC group	Planctomycetes	SAMEA5540090	PRJEB31922	GCA_901538355.1	Complete	6.69075	58.1
Undibacterium parvum	DSM 23061	Proteobacteria	Betaproteobacteria	SAMN10578767	PRJNA509320	GCA_003955735.1	Complete	4.91032	50.2	1	46.42
Urbifossiella limnaea	ETA_A1	PVC group	Planctomycetes	SAMN10953902	PRJNA485700	GCA_007747215.1	Complete	7.79579	71.3
Ureaplasma parvum serovar 3 str. ATCC 27815	ATCC 27815	Terrabacteria group	Tenericutes	SAMN02604063	PRJNA19087	GCA_000019345.1	Complete	0.751679	25.5
Urechidicola croceus	LPB0138	FCB group	Bacteroidetes/Chlorobi group	SAMN05726020	PRJNA341557	GCA_001761325.1	Complete	3.42612	30.4
Usitatibacter rugosus	0125_3	Proteobacteria	Betaproteobacteria	SAMN14766570	PRJNA629077	GCA_013003965.1	Complete	4.56314	67
Vagococcus fluvialis	36B2	Terrabacteria group	Firmicutes	SAMN20834666	PRJNA755170	GCA_020628455.1	Complete	2.88674	32.6156
Vallitalea guaymasensis	Ra1766G1	Terrabacteria group	Firmicutes	SAMN14689426	PRJNA626556	GCA_018141425.1	Complete	5.62607	31.1
Variibacter gotjawalensis	GJW-30	Proteobacteria	Alphaproteobacteria	SAMD00039968	PRJDB4185	GCA_002355335.1	Complete	4.58624	62.2	1	32.394
Veillonella dispar	NCTC11831	Terrabacteria group	Firmicutes	SAMEA4442464	PRJEB6403	GCA_900637515.1	Complete	2.11692	38.9
Venatorbacter cucullus	ASxL5	Proteobacteria	Gammaproteobacteria	SAMN13245901	PRJNA576888	GCA_016132445.1	Complete	2.82711	56.1	1	47.277
Verminephrobacter eiseniae EF01-2	EF01-2	Proteobacteria	Betaproteobacteria	SAMN02598379	PRJNA17187	GCA_000015565.1	Complete	5.59794	65.2627	1	30.839
Vescimonas fastidiosa	MM35	Terrabacteria group	Firmicutes	SAMD00239550	PRJDB10376	GCA_018326305.1	Complete	2.50441	56.4158
Vibrio vulnificus	FORC_037	Proteobacteria	Gammaproteobacteria	SAMN05196200	PRJNA323980	GCA_002204915.1	Complete	5.11789	46.837	1	43.091
Virgibacillus halodenitrificans	PDB-F2	Terrabacteria group	Firmicutes	SAMN05953463	PRJNA351727	GCA_001878675.1	Complete	3.91776	37.4304
Vitreoscilla filiformis	ATCC 15551	Proteobacteria	Betaproteobacteria	SAMN07313362	PRJNA392993	GCA_002222655.1	Complete	3.78755	63.4916	1	35.185
Vulgatibacter incomptus	DSM 27710	Proteobacteria	delta/epsilon subdivisions	SAMN03951128	PRJNA291649	GCA_001263175.1	Complete	4.35055	68.9
Waddlia chondrophila WSU 86-1044	WSU 86-1044	PVC group	Chlamydiae	SAMN02603402	PRJNA43761	GCA_000092785.1	Complete	2.13191	43.7547
Weeksella virosa	NCTC11634	FCB group	Bacteroidetes/Chlorobi group	SAMEA26407168	PRJEB6403	GCA_900637795.1	Complete	2.28713	35.9
Weissella paramesenteroides	FDAARGOS_414	Terrabacteria group	Firmicutes	SAMN07312458	PRJNA231221	GCA_002386265.1	Complete	1.94791	38.1
Weizmannia coagulans DSM 1 = ATCC 7050	ATCC 7050	Terrabacteria group	Firmicutes	SAMN03120846	PRJNA238056	GCA_000832905.1	Complete	3.367	46.9
Wenyingzhuangia fucanilytica	CZ1127	FCB group	Bacteroidetes/Chlorobi group	SAMN04451729	PRJNA309604	GCA_001697185.1	Complete	3.42706	31.6
Wenzhouxiangella marina	KCTC 42284	Proteobacteria	Gammaproteobacteria	SAMN03793171	PRJNA288075	GCA_001187785.1	Complete	3.6752	65.3	1	30.445
Wigglesworthia glossinidia endosymbiont of Glossina morsitans morsitans (Yale colony)	WGM	Proteobacteria	Gammaproteobacteria	SAMN02604338	PRJNA82191	GCA_000247565.1	Complete	0.719535	25.2
Winogradskyella forsetii	HL857	FCB group	Bacteroidetes/Chlorobi group	SAMN14839900	PRJNA630549	GCA_013394595.1	Complete	4.51265	34.7
Woeseia oceani	XK5	Proteobacteria	Gammaproteobacteria	SAMN05285282	PRJNA326567	GCA_001677435.1	Complete	4.05989	57.8	1	30.254
Wolbachia endosymbiont strain TRS of Brugia malayi	wBm	Proteobacteria	Alphaproteobacteria	SAMN02603678	PRJNA12475	GCA_000008385.1	Complete	1.08008	34.2
Wolinella succinogenes DSM 1740	DSMZ 1740	Proteobacteria	delta/epsilon subdivisions	SAMEA3138333	PRJNA445	GCA_000196135.1	Complete	2.11036	48.5
Xanthobacter dioxanivorans	YN2	Proteobacteria	Alphaproteobacteria	SAMN10992855	PRJNA523944	GCA_016807805.1	Complete	6.65076	67.9646
Xanthomonas campestris pv. raphani	MAFF106181	Proteobacteria	Gammaproteobacteria	SAMN15347475	PRJNA641237	GCA_013388375.1	Complete	4.94204	65.3	1	30.345
Xenorhabdus bovienii SS-2004	SS-2004	Proteobacteria	Gammaproteobacteria	SAMEA3138245	PRJNA13399	GCA_000027225.1	Complete	4.2255	45	1	48.235
Xylanimonas cellulosilytica DSM 15894	DSM 15894	Terrabacteria group	Actinobacteria	SAMN00002456	PRJNA19715	GCA_000024965.1	Complete	3.83138	72.4653
Xylella fastidiosa Temecula1	Temecula1	Proteobacteria	Gammaproteobacteria	SAMN02603844	PRJNA285	GCA_000007245.1	Complete	2.52115	51.8011	1	30.698
Xylophilus rhododendri	KACC 21265	Proteobacteria	Betaproteobacteria	SAMN13783577	PRJNA600143	GCA_009906855.1	Complete	5.8734	68.3692	1	46.731
Yersinia pestis A1122	A1122	Proteobacteria	Gammaproteobacteria	SAMN02603531	PRJNA67155	GCA_000222975.1	Complete	4.65841	47.6472	1	48.519
Youhaiella tibetensis	fig4	Proteobacteria	Alphaproteobacteria	SAMN12233448	PRJNA553275	GCA_008000755.1	Complete	4.43073	64.8	1	30.505
Zhaonella formicivorans	k32	Terrabacteria group	Firmicutes	SAMN10977731	PRJNA523471	GCA_004353525.2	Complete	3.3143	45.6
Zhongshania aliphaticivorans	SM-2	Proteobacteria	Gammaproteobacteria	SAMN04361929	PRJNA306719	GCA_001586255.1	Complete	4.20436	50.7
Zobellella denitrificans	F13-1	Proteobacteria	Gammaproteobacteria	SAMN04027252	PRJNA294591	GCA_002407485.1	Complete	4.17422	63.8	1	49.528
Zobellia galactanivorans	DsiJT	FCB group	Bacteroidetes/Chlorobi group	SAMEA3315864	PRJEB8976	GCA_000973105.1	Complete	5.52171	42.8
Zophobihabitans entericus	IPMB12	Proteobacteria	Gammaproteobacteria	SAMN14395376	PRJNA613153	GCA_011745665.1	Complete	2.66648	39.2732
Zunongwangia profunda SM-A87	SMA-87	FCB group	Bacteroidetes/Chlorobi group	SAMN02603855	PRJNA38641	GCA_000023465.1	Complete	5.12819	36.2
Zymobacter palmae	IAM14233	Proteobacteria	Gammaproteobacteria	SAMD00136070	PRJDB7364	GCA_003610015.1	Complete	3.02854	56.0826
Zymomonas mobilis subsp. mobilis ZM4 = ATCC 31821	ZM4	Proteobacteria	Alphaproteobacteria	SAMN02603579	PRJNA12354	GCA_000007105.1	Complete	2.05636	46.3
