# Supplementary material for: Disruption of putrescine export in experimentally evolved Ralstonia pseudosolanacearum enhances symbiosis with Mimosa pudica
Source: mBio. 2025 Dec 2;17(1):e01225-25. doi: 10.1128/mbio.01225-25 (PMC12802222; doi:10.1128/mbio.01225-25)
Supplement: Table S3 — BlastP on Ralstonia, Cupriavidus, and Pandoraea. [file mbio.01225-25-s0005.xlsx]

## Sheet: Table S3
Table S3. PaeA homologs searched by BlastP in Ralstonia, Cupriavidus and Pandoraea genomes.
Genome characteristics						Blast results
assembly_accession	taxid	organism_name	strain	seq_rel_date	asm_name	pident	aln_length	query_length	evalue	bitscore	hit_ID
GCF_004217045.1	1001822	Cupriavidus agavae	ASC-9842	2019-02-20	ASM421704v1	64.019	428	441	0	563	GCF_004217045.1_ASM421704v1_protein|WP_130390838.1
GCF_014191175.1	942866	Cupriavidus alkaliphilus	SrRBr-232	2020-08-14	ASM1419117v1	64.649	413	441	0	555	GCF_014191175.1_ASM1419117v1_protein|WP_112773561.1
GCF_008801925.2	68895	Cupriavidus basilensis	DSM 11853	2020-10-29	ASM880192v2	61.779	416	441	0	539	GCF_008801925.2_ASM880192v2_protein|WP_150992602.1
GCF_042653745.1	151783	Cupriavidus campinensis	CCUG 44526	2024-10-05	ASM4265374v1	64.649	413	441	0	565	GCF_042653745.1_ASM4265374v1_protein|WP_144197415.1
GCF_026210475.1	2608999	Cupriavidus cauae	PHS1	2022-11-16	ASM2621047v1	61.772	429	441	0	524	GCF_026210475.1_ASM2621047v1_protein|WP_265633363.1
GCF_017814975.1	2821357	Cupriavidus consociatus	LEh25	2021-04-06	ASM1781497v1	63.844	437	441	0	571	GCF_017814975.1_ASM1781497v1_protein|WP_209760528.1
GCF_013347325.1	82541	Cupriavidus gilardii	FDAARGOS_639	2020-06-16	ASM1334732v1	61.882	425	441	0	524	GCF_013347325.1_ASM1334732v1_protein|WP_174781314.1
GCF_003353055.1	2666307	Cupriavidus lacunae	S23	2018-08-01	ASM335305v1	64.679	436	441	0	574	GCF_003353055.1_ASM335305v1_protein|WP_115214975.1
GCF_914271435.1	151654	Cupriavidus laharis	LMG 23992	2021-09-14	LMG 23992	64.336	429	441	0	561	GCF_914271435.1_LMG_23992_protein|WP_224077954.1
GCF_001854325.1	367825	Cupriavidus malaysiensis	USMAA1020	2016-10-26	ASM185432v1	61.29	434	441	0	542	GCF_001854325.1_ASM185432v1_protein|WP_071037311.1
GCF_900185755.1	119219	Cupriavidus metallidurans	NDB4MOL1	2017-07-22	NDB4MOL1 Assembly 1	62.207	426	441	0	556	GCF_900185755.1_NDB4MOL1_Assembly_1_protein|WP_186426349.1
GCF_001598055.1	1796606	Cupriavidus nantongensis	X1	2016-03-28	ASM159805v1	64.891	413	441	0	557	GCF_001598055.1_ASM159805v1_protein|WP_062797310.1
GCF_000219215.1	1042878	Cupriavidus necator N-1	N-1	2011-06-24	ASM21921v1	64.45	436	441	0	587	GCF_000219215.1_ASM21921v1_protein|WP_013955822.1
GCF_900250125.1	1040979	Cupriavidus neocaledonicus	STM6160	2018-08-06	CBM2607	65.617	413	441	0	561	GCF_900250125.1_CBM2607_protein|WP_018007084.1
GCF_905397435.1	221992	Cupriavidus numazuensis	LMG 26411	2021-04-15	LMG 26411	64.802	429	441	0	566	GCF_905397435.1_LMG_26411_protein|WP_211956221.1
GCF_016894385.1	96344	Cupriavidus oxalaticus	Ox1	2021-02-16	ASM1689438v1	63.864	440	441	0	572	GCF_016894385.1_ASM1689438v1_protein|WP_063237056.1
GCF_042653815.1	659251	Cupriavidus pampae	CCUG 55948	2024-10-05	ASM4265381v1	65.176	425	441	0	562	GCF_042653815.1_ASM4265381v1_protein|WP_223992004.1
GCF_019931045.1	82633	Cupriavidus pauculus	FDAARGOS_1472	2021-09-12	ASM1993104v1	63.719	441	441	0	552	GCF_019931045.1_ASM1993104v1_protein|WP_150979429.1
GCF_003254285.1	3024399	Cupriavidus phytorum	MLR2-44	2018-06-19	ASM325428v1	64.891	413	441	0	556	GCF_003254285.1_ASM325428v1_protein|WP_111518870.1
GCF_019602855.1	248026	Cupriavidus pinatubonensis	HN-2	2021-08-16	ASM1960285v1	64.237	439	441	0	568	GCF_019602855.1_ASM1960285v1_protein|WP_011298740.1
GCF_905397285.1	942865	Cupriavidus plantarum	LMG 26296	2021-04-15	LMG 26296	64.091	440	441	0	578	GCF_905397285.1_LMG_26296_protein|WP_121490594.1
GCF_914271545.1	195930	Cupriavidus respiraculi	LMG 21510	2021-09-14	LMG 21510	60.798	426	441	0	541	GCF_914271545.1_LMG_21510_protein|WP_222201649.1
GCF_000069785.1	977880	Cupriavidus taiwanensis LMG 19424	LMG 19424	2008-03-27	ASM6978v1	63.7	427	441	0	561	GCF_000069785.1_ASM6978v1_protein|WP_012352064.1
GCF_905397275.1	1462994	Cupriavidus yeoncheonensis	LMG 31506	2021-04-15	LMG 31506	63.47	438	441	0	561	GCF_905397275.1_LMG_31506_protein|WP_211947250.1
GCF_902459765.1	2508301	Pandoraea anapnoica	LMG 31117	2019-09-12	LMG 31117	58.962	424	441	0	523	GCF_902459765.1_LMG_31117_protein|WP_150740202.1
GCF_902459655.1	2508295	Pandoraea anhela	LMG 31108	2019-09-12	LMG 31108	58.962	424	441	0	522	GCF_902459655.1_LMG_31108_protein|WP_246183974.1
GCF_001465595.2	93218	Pandoraea apista	DSM 16535	2016-12-05	ASM146559v2	58.314	439	441	0	529	GCF_001465595.2_ASM146559v2_protein|WP_042112589.1
GCF_902459565.1	2508290	Pandoraea aquatica	LMG 31011	2019-09-12	LMG 31011	59.434	424	441	0	524	GCF_902459565.1_LMG_31011_protein|WP_150576311.1
GCF_902459805.1	2508287	Pandoraea bronchicola	LMG 20603	2019-09-11	LMG 20603	57.727	440	441	0	528	GCF_902459805.1_LMG_20603_protein|WP_150559746.1
GCF_902459735.1	2508286	Pandoraea capi	LMG 20602	2019-09-12	LMG 20602	59.198	424	441	0	523	GCF_902459735.1_LMG_20602_protein|WP_150719556.1
GCF_902459775.1	2508302	Pandoraea captiosa	LMG 31118	2019-09-12	LMG 31118	59.198	424	441	0	524	GCF_902459775.1_LMG_31118_protein|WP_150626882.1
GCF_902459625.1	2508294	Pandoraea cepalis	LMG 31107	2019-09-11	LMG 31107	58.491	424	441	0	516	GCF_902459625.1_LMG_31107_protein|WP_130026806.1
GCF_024704525.1	2508289	Pandoraea commovens	LB-19-202-79	2022-08-16	ASM2470452v1	59.198	424	441	0	526	GCF_024704525.1_ASM2470452v1_protein|WP_257958451.1
GCF_902459745.1	2508297	Pandoraea communis	LMG 31110	2019-09-12	LMG 31110	58.182	440	441	0	516	GCF_902459745.1_LMG_31110_protein|WP_150690977.1
GCF_902459725.1	2508291	Pandoraea eparura	LMG 31012	2019-09-11	LMG 31012	58.962	424	441	0	520	GCF_902459725.1_LMG_31012_protein|WP_150587541.1
GCF_001029105.3	656179	Pandoraea faecigallinarum	DSM 23572	2016-10-20	ASM102910v3	58.726	424	441	0	522	GCF_001029105.3_ASM102910v3_protein|WP_047905689.1
GCF_000807775.2	1891094	Pandoraea fibrosis	6399	2020-01-13	ASM80777v2	59.198	424	441	0	527	GCF_000807775.2_ASM80777v2_protein|WP_039367530.1
GCF_902459555.1	2508298	Pandoraea horticolens	LMG 31112	2019-09-12	LMG 31112	58.409	440	441	0	533	GCF_902459555.1_LMG_31112_protein|WP_150619969.1
GCF_902459685.1	2508288	Pandoraea iniqua	LMG 31009	2019-09-12	LMG 31009	58.962	424	441	0	524	GCF_902459685.1_LMG_31009_protein|WP_058375750.1
GCF_902459575.1	2508300	Pandoraea morbifera	LMG 31116	2019-09-11	LMG 31116	58.962	424	441	0	521	GCF_902459575.1_LMG_31116_protein|WP_150567611.1
GCF_001465545.3	93219	Pandoraea norimbergensis	DSM 11628	2016-10-20	ASM146554v3	58.962	424	441	0	524	GCF_001465545.3_ASM146554v3_protein|WP_058375750.1
GCF_902459585.1	2508296	Pandoraea nosoerga	LMG 31109	2019-09-11	LMG 31109	58.73	441	441	0	530	GCF_902459585.1_LMG_31109_protein|WP_150556377.1
GCF_000972785.3	573737	Pandoraea oxalativorans	DSM 23570	2016-06-15	ASM97278v3	58.962	424	441	0	522	GCF_000972785.3_ASM97278v3_protein|WP_046292904.1
GCF_902459645.1	2508299	Pandoraea pneumonica	LMG 31114	2019-09-12	LMG 31114	59.198	424	441	0	525	GCF_902459645.1_LMG_31114_protein|WP_150680545.1
GCF_000504585.2	93220	Pandoraea pnomenusa	RB-44	2016-11-17	ASM50458v2	59.198	424	441	0	521	GCF_000504585.2_ASM50458v2_protein|WP_023594639.1
GCF_000815105.2	93221	Pandoraea pulmonicola	DSM 16583	2016-11-17	ASM81510v2	58.239	443	441	0	527	GCF_000815105.2_ASM81510v2_protein|WP_039405046.1
GCF_902459595.1	2508293	Pandoraea soli	LMG 31014	2019-09-11	LMG 31014	58.491	424	441	0	517	GCF_902459595.1_LMG_31014_protein|WP_150552522.1
GCF_900187205.1	93222	Pandoraea sputorum	NCTC13161	2017-08-15	52191_D01	58.726	424	441	0	523	GCF_900187205.1_52191_D01_protein|WP_052253076.1
GCF_902459695.1	1537710	Pandoraea terrae	LMG 30175	2019-09-12	LMG 30175	58.933	431	441	3.99e-180	512	GCF_902459695.1_LMG_30175_protein|WP_150696068.1
GCF_902459705.1	2508292	Pandoraea terrigena	LMG 31013	2019-09-11	LMG 31013	59.198	424	441	0	518	GCF_902459705.1_LMG_31013_protein|WP_150611746.1
GCF_001017775.3	445709	Pandoraea thiooxydans	DSM 25325	2016-11-21	ASM101777v3	59.67	424	441	0	523	GCF_001017775.3_ASM101777v3_protein|WP_047212542.1
GCF_000934605.2	656178	Pandoraea vervacti	NS15	2016-11-17	ASM93460v2	59.198	424	441	0	524	GCF_000934605.2_ASM93460v2_protein|WP_044456790.1
GCF_024158925.1	2957504	Ralstonia chuxiongensis	21YRMH01-3	2022-07-05	ASM2415892v1	83.945	436	441	0	737	GCF_024158925.1_ASM2415892v1_protein|WP_045206015.1
GCF_958405655.1	3058600	Ralstonia condita	LMG 7141	2023-10-08	LMG 7141	85.036	421	441	0	747	GCF_958405655.1_LMG_7141_protein|WP_316654754.1
GCF_958350185.1	3058599	Ralstonia edaphi	R-16034	2023-10-08	R-16034	86.256	422	441	0	757	GCF_958350185.1_R-16034_protein|WP_316899596.1
GCF_958415495.1	3058597	Ralstonia flaminis	LMG 18101	2023-10-08	LMG 18101	85.488	441	441	0	766	GCF_958415495.1_LMG_18101_protein|WP_199031605.1
GCF_958437745.1	3058601	Ralstonia flatus	R-77567	2023-10-08	R-77567	86.118	425	441	0	759	GCF_958437745.1_R-77567_protein|WP_206275057.1
GCF_958347595.1	3058602	Ralstonia holmesii	LMG 32967	2023-10-08	LMG 32967	84.597	422	441	0	749	GCF_958347595.1_LMG_32967_protein|WP_316853147.1
GCF_001663855.1	190721	Ralstonia insidiosa	ATCC 49129	2016-06-14	ASM166385v1	84.318	440	441	0	762	GCF_001663855.1_ASM166385v1_protein|WP_064806382.1
GCF_000954135.1	105219	Ralstonia mannitolilytica	SN82F48	2015-03-19	ASM95413v2	86.916	428	441	0	770	GCF_000954135.1_ASM95413v2_protein|WP_045787381.1
GCF_023955645.1	2953895	Ralstonia mojiangensis	21MJYT02-10	2022-06-27	ASM2395564v1	85.308	422	441	0	750	GCF_023955645.1_ASM2395564v1_protein|WP_252690963.1
GCF_018243235.1	3037696	Ralstonia nicotianae	RS	2021-05-03	ASM1824323v1	99.32	441	441	0	877	GCF_018243235.1_ASM1824323v1_protein|WP_016722783.1
GCF_902374465.1	329	Ralstonia pickettii	MGYG-HGUT-01384	2019-08-22	MGYG-HGUT-01384	86.715	414	441	0	745	GCF_902374465.1_MGYG-HGUT-01384_protein|WP_009241193.1
GCF_958405935.1	3058598	Ralstonia psammae	LMG 19083	2023-10-08	LMG 19083	85.507	414	441	0	716	GCF_958405935.1_LMG_19083_protein|WP_316666382.1
GCF_024925465.1	1310165	Ralstonia pseudosolanacearum	LMG 9673	2022-09-05	ASM2492546v1	97.506	441	441	0	858	GCF_024925465.1_ASM2492546v1_protein|WP_193027987.1
GCF_001587155.1	305	Ralstonia solanacearum	IBSBF1503	2016-03-11	ASM158715v1	94.118	425	441	0	788	GCF_001587155.1_ASM158715v1_protein|WP_014616472.1
GCF_023955655.1	2953896	Ralstonia soli	21MJYT02-11	2022-06-27	ASM2395565v1	84.404	436	441	0	759	GCF_023955655.1_ASM2395565v1_protein|WP_252684403.1
GCF_037101365.1	1310167	Ralstonia syzygii subsp. indonesiensis	MAFF 211271	2024-04-05	ASM3710136v1	94.558	441	441	0	816	GCF_037101365.1_ASM3710136v1_protein|WP_118882761.1
GCF_958348425.1	3058596	Ralstonia thomasii	LMG 7143	2023-10-08	LMG 7143	86.715	414	441	0	745	GCF_958348425.1_LMG_7143_protein|WP_009241193.1
GCF_021173085.1	2842456	Ralstonia wenshanensis	56D2	2021-12-13	ASM2117308v1	85.036	421	441	0	747	GCF_021173085.1_ASM2117308v1_protein|WP_232040678.1
