# Supplementary material for: Disruption of putrescine export in experimentally evolved Ralstonia pseudosolanacearum enhances symbiosis with Mimosa pudica
Source: mBio. 2025 Dec 2;17(1):e01225-25. doi: 10.1128/mbio.01225-25 (PMC12802222; doi:10.1128/mbio.01225-25)
Supplement: Table S5 — Mutations in evolved clones. [file mbio.01225-25-s0007.xlsx]

## Sheet: lineage B
Table S5. Mutations present in the evolved clones of the lineage B represented in Fig. 2.
Replicon	Position	Genea	Description	Mutationb	Change effectc	Mutation type	CBM212 (ancestor of lineage B)	Clone B9	Clone B30	Clone B40	Clone B41	Clone B45
NC_003295	87578	RSc0077	putative sensor histidine kinase	CC-TT	A35V (GCC-GTT)	SNP	1	1	1	1	1	1
NC_003295	207406	RSc0183-/+RSc0184	conserved hypothethical protein / putative osmosensitive k+ channel his kinase sensor;universal stress protein	G-A	intergenic (+279/+10)	SNP	1	1	1	1	1	1
NC_003295	220066	RSc0197	putative cytochrome c signal peptide protein	GG-AA	A116A (GCG-GCA) - G117S (GGT-AGT)	SNP	1	1	1	1	1	1
NC_003295	380087	ptsI	PTS family enzyme I and Hpr components, PEP-protein phosphotransferase	C-T	R100W (CGG-TGG)	SNP	1	1	1	1	1	1
NC_003295	463213	RSc0434	putative acyl carrier protein (fragment)	T-G	I46S (ATC-AGC)	SNP	1	1	1	1	1	1
NC_003295	1049847	RSc0998	putative AAA ATPase, type A vWA domain	C-T	L25F (CTC-TTC)	SNP	1	1	1	1	1	1
NC_003295	1339653	ntrB	Nitrogen regulation protein NR(II)	C-T	P224S (CCG-TCG)	SNP	1	1	1	1	1	1
NC_003295	1442324	rraA	ribonuclease E (RNase E) inhibitor protein	CC-TT	A44V (GCC-GTT)	SNP	1	1	1	1	1	1
NC_003295	1469046	iaaA	L-asparaginase	C-T	R157C (CGC-TGC)	SNP	1	1	1	1	1	1
NC_003295	1834628	ppiD	peptidyl-prolyl cis-trans isomerase (rotamase D)	C-T	I277I (ATC-ATT)	SNP	1	1	1	1	1	1
NC_003295	2040518	RSc1857	putative transcriptional regulators (containing a dna-binding hth domain and an aminotransferase domain)	G-A	G318E (GGA-GAA)	SNP	1	1	1	1	1	1
NC_003295	2050846	RSc1865	putative dna primase-related protein	GG-AA	G200N (GGC-AAC)	SNP	1	1	1	1	1	1
NC_003295	3634013	RSc3373	putative transcription regulator protein, LuxR family	G-A	G328R (GGG-AGG)	SNP	1	1	1	1	1	1
NC_003296	59571	fdhA	Glutathione-independent formaldehyde dehydrogenase	C-T	P117S (CCG-TCG)	SNP	1	1	1	1	1	1
NC_003296	69996	eftA	putative electron transfer flavoprotein alpha-subunit (Alpha-etf)	CC-TT	R329R (CGC-CGT) - H330Y (CAC-TAC)	SNP	1	1	1	1	1	1
NC_003296	383861	RSp0294	putative hemolysin-type calcium-binding protein	CC-TT	P515F (CCC-TTC)	SNP	1	1	1	1	1	1
NC_003296	558793	RSp0446	Putative oxidoreductase	G-A	E299K GAA-AAA	SNP	1	1	1	1	1	1
NC_003296	737713	paaA	subunit of multicomponent oxygenase, phenylacetic acid degradation	C-T	Q22- (CAG-TAG)	SNP	1	1	1	1	1	1
NC_003296	792162	RSp0641	putative non ribosomal peptide synthetase protein	C-T	Q3306- (CAG-TAG)	SNP	1	1	1	1	1	1
NC_003296	799949	RSp0641	putative non ribosomal peptide synthetase protein	A-G	E5901E (GAA-GAG)	SNP	1	1	1	1	1	1
NC_003296	883878	RSp0695	putative dehydrogenases (Flavoproteins) signal peptide	C-T	A342A (GCC-GCT)	SNP	1	1	1	1	1	1
NC_003296	926591	RSp0738	conserved hypothethical protein, Rhs element Vgr related protein	GG-AA	G867K (GGG-AAG)	SNP	1	1	1	1	1	1
NC_003296	928795	RSp0738	conserved hypothethical protein, Rhs element Vgr related protein	G-A	K132K (AAG-AAA)	SNP	1	1	1	1	1	1
NC_003296	1083060	hrpG	Transcriptional regulator of hrp gene cluster, OmpR family	C-T	Q81- (CAG-TAG)	SNP	1	1	1	1	1	1
NC_003296	1184377	RSp0937	conserved hypothethical protein	T-C	F74F (TTC-TTT)	SNP	1	1	1	1	1	1
NC_003296	1278439	epsF	EPS I polysaccharide export inner membrane protein	G-A	E324K (GAA-AAA)	SNP	1	1	1	1	1	1
NC_003296	1451369	RSp1151+/-RSp1152	putative enzyme / tISRso transposase	C-T	intergenic (+46 /+43)	SNP	1	1	1	1	1	1
NC_003296	1787926	RSp1421	putative formyl-coenzyme A transferase; caiB/baiF CoA-transferase family III	C-G	R157R (CGC-CGG)	SNP	1	1	1	1	1	1
NC_003296	1834435	RSp1458	putative Acriflavin resistance/Multidrug efflux transporter AcrB	C-T	L524L (CTC-CTT)	SNP	1	1	1	1	1	1
CU633751	266405	repA3	Replication protein A	CC-TT	P34F (CCC-TTC)	SNP	1	1	1	1	1	1
CU633751	327934	nifV	Homocitrate synthase	C-T	S258L (TCG-TTG)	SNP	1	1	1	1	1	1
CU633751	388632	pRALTA_0451	conserved hypothetical protein; putative exported protein	C-T	H341H (CAC-CAT)	SNP	1	1	1	1	1	1
CU633751	187372	trbE	Type IV secretory pathway, Conjugal transfer protein, putative ATPase	C-T	L156F (CTC-TTC)	SNP		1	1	1	1	1
CU633751	243268	pRALTA_0288	putative multi‑sensor signal transduction histidine kinase	T-A	V193D (GTC-GAC)	SNP		1	1	1	1	1
CU633751	247935	pRALTA_0291	putative Aldose 1‑epimerase/Galactose mutarotase	C-T	A69A (GCC-GCT)	SNP		1	1	1	1	1
CU633751	344982	pRALTA_0398	conserved hypothetical protein; putative phosphoenolpyruvate synthase/pyruvate phosphate dikinase	2 bp-TT	coding (2257‑2258/2343 nt)	SNP		1	1	1	1	1
CU633751	387383	pRALTA_0449	Cytochrome P450‑terp	C-T	D184N (GAT-AAT)	SNP		1	1	1	1	1
CU633751	494979	pRALTA_0599	hypothetical protein	C-T	E41E (GAG-GAA)	SNP		1	1	1	1	1
CU633751	240144	pRALTA_0281	transposase, IS21 family (istA‑like)	A-T	F116I (TTC-ATC)	SNP		1	1	1	1	1
NC_003295	634315	RSc0588	hypothetical protein	G-A	G774E (GGG-GAG)	SNP		1	1	1	1	1
NC_003295	770578	RSc0724	putative type‑4 fimbrial biogenesis pily1‑related signal peptide protein	G-A	S966L (TCG-TTG)	SNP		1	1	1	1	1
NC_003295	1013285	RSc0964 + / + RSc0965	putative bacteriophage transcriptional activator‑related transcription regulator protein/hypothetical protein	G-A	intergenic (+253/‑115)	SNP		1	1	1	1	1
NC_003295	1249682	RSc1186	putative sigma‑54 interacting transcription regulator protein	G-A	I383I (ATC-ATT)	SNP		1	1	1	1	1
NC_003295	1538458	RSc1433	hypothetical protein	C-T	P11L (CCC-CTC)	SNP		1	1	1	1	1
NC_003295	1698598	pheT	phenylalanyl‑tRNA synthetase subunit beta	G-A	L537L (CTG-CTA)	SNP		1	1	1	1	1
NC_003295	1715630	RSc1598	two‑component transmembrane sensor histidine kinase transcription regulator protein	G-A	P455L (CCG-CTG)	SNP		1	1	1	1	1
NC_003295	2678464	RSc2470	rhs‑related protein	G-A	P876S (CCG-TCG)	SNP		1	1	1	1	1
NC_003296	67518	RSp0059	hypothetical protein	C-T	L147F (CTT-TTT)	SNP		1	1	1	1	1
NC_003296	259792	RSp0210 + / + RSp0211	hypothetical protein/hypothetical protein	G-A	intergenic (+160/‑66)	SNP		1	1	1	1	1
NC_003296	378276	RSp0290	putative outer membrane CHANEL lipoprotein	C-T	P5P (CCG-CCA)	SNP		1	1	1	1	1
NC_003296	649165	RSp0520	manganese transport protein MntH	G-A	I277I (ATC-ATT)	SNP		1	1	1	1	1
NC_003296	728875	RSp0595	hypothetical protein	C-T	P132P (CCG-CCA)	SNP		1	1	1	1	1
NC_003296	917561	RSp0731	trehalose‑6‑phosphate synthase	C-T	P75S (CCC-TCC)	SNP		1	1	1	1	1
NC_003296	992273	RSp0788	putative transferase protein	G-A	E225K (GAA-AAA)	SNP		1	1	1	1	1
NC_003296	1781273	RSp1417	transmembrane efflux transmembrane protein	G-A	S417L (TCG-TTG)	SNP		1	1	1	1	1
NC_003296	1791093	RSp1422	putative peptide synthetase protein	2 bp-TT	coding (2096‑2097/4257 nt)	SNP		1	1	1	1	1
NC_003296	1803640	RSp1434	hypothetical protein	G-A	R241C (CGC-TGC)	SNP		1	1	1	1	1
NC_003296	1871431	RSp1491	putative transferase protein	C-T	E135K (GAG-AAG)	SNP		1	1	1	1	1
NC_003296	1983685	RSp1580 + / - katE	hypothetical protein/catalase hydroperoxidase HpiI oxidoreductase	C-T	intergenic (+370/+132)	SNP		1	1	1	1	1
NC_003296	1994246	RSp1590	hypothetical protein	G-A	S153L (TCG-TTG)	SNP		1	1	1	1	1
CU633751	344983	pRALTA_0398	conserved hypothetical protein; putative phosphoenolpyruvate synthase/pyruvate phosphate dikinase	C-T	G753S (GGC-AGC)	SNP		1	1
NC_003296	1791094	RSp1422	putative peptide synthetase protein	C-T	G699E (GGG-GAG)	SNP		1	1
CU633751	954178	serC	phosphoserine aminotransferase	C-T	A92A (GCC-GCT)	SNP		1
NC_003296	1776438	RALSOp_1594+/-RSp1412	protein of unknown function, flhC|Flagellar transcriptional activator flhC; sigma factor, dual regulator with flhD	+A	Intergenic (+203/+201)	Insertion		1
NC_003295	3213121	RSc2979+/-RSc2980	lysA|Diaminopimelate decarboxylase, conserved membrane protein of unknown function, Ferric reductase-like domain	Δ1 bp	Intergenic (+ 6/+62)	Deletion		1
NC_003295	119162	RSc0104	putative hemolysin-type calcium-binding protein	T-G	V916V (GTA-GTC)	SNP		1
NC_003295	119305	RSc0104	putative hemolysin-type calcium-binding protein	C-T	V869I (GTC-ATC)	SNP		1
CU633751	247902	pRALTA_0291	putative Aldose 1-epimerase/Galactose mutarotase	C-T	V58V (GTC-GTT)	SNP		1
NC_003295	269504	RSc0245	hypothetical protein	G-A	S471F (TCC-TTC)	SNP		1
NC_003295	373072	hmsF	putative hemin storage signal peptide protein	G-A	Q244Q (CAG-CAA)	SNP		1
NC_003295	2796217	RSc2589-/-RSc2590	limA|putative limonene-1,2-epoxide hydrolase protein, limA|putative limonene-1,2-epoxide hydrolase protein	A-C	Intergenic (- 171/+15)	SNP		1
NC_003296	5715	RSp0005	hypothetical protein	G-A	A2T (GCA-ACA)	SNP		1
NC_003295	1724994	RSc1604-/-RSc1605	conserved protein of unknown function (putative transmembrane protein), phaP|phasin; polyhydroxyalkanoate synthesis and granule formation regulator/factor	Δ1 bp	Intergenic(-13/+352)	Deletion		1
NC_003295	2291352	RSc2114+/-RSc2115	putative transcriptional regulator, GntR family, conserved membrane protein of unknown function	+A	Intergenic (+ 122/+99)	Insertion		1
NC_003295	558597	gloA - / - RSc0521	lactoylglutathione lyase/hypothetical protein	A-G	intergenic (‑275/+459)	SNP			1	1	1	1
CU633751	583937	rhlE1	ATP‑dependent RNA helicase protein	C-T	L368L (CTG-TTG)	SNP			1	1	1	1
CU633751	759825	nusB	transcription antitermination protein NusB	G-A	L69L (CTG-TTG)	SNP			1	1	1	1
CU633751	6699	pRALTA_0006	putative restriction endonuclease/methyltransferase	G-A	E283K (GAG-AAG)	SNP			1	1	1	1
CU633751	7722	pRALTA_0006	putative restriction endonuclease/methyltransferase	G-A	E624K (GAA-AAA)	SNP			1	1	1	1
CU633751	135239	pRALTA_0154	putative ATPase	G-A	A413A (GCC-GCT)	SNP			1	1	1	1
CU633751	166603	pRALTA_0196	conserved hypothetical protein; putative exported protein; related to plant pathogenesis proteins, PR‑1 family	C-T	L115L (CTG-TTG)	SNP			1	1	1	1
CU633751	197522	pRALTA_0230	putative ATP‑dependent DNA helicase	G-A	G242E (GGA-GAA)	SNP			1	1	1	1
CU633751	211819	pRALTA_0242	hypothetical protein	T-C	I101V (ATT-GTT)	SNP			1	1	1	1
NC_003295	267735	RSc0243	putative transcriptional regulator transcription regulator protein	G-A	L213L (CTC-CTT)	SNP			1	1	1	1
NC_003295	306313	nodH	NodH sulfotransferase	G-A	F166F (TTC-TTT)	SNP			1	1	1	1
NC_003295	308095	nodI	Nod factor export ATP‑binding protein I (Nodulation ATP‑binding protein I)	G-A	P169S (CCT-TCT)	SNP			1	1	1	1
NC_003295	308705	nodC	NodC N‑acetylglucosaminyltransferase	2 bp-AA	coding (1310‑1311/1353 nt)	SNP			1	1	1	1
NC_003296	382282	RSp0293 + / + RSp0294	hypothetical protein/putative hemolysin‑type calcium‑binding protein	G-A	intergenic (+24/‑37)	SNP			1	1	1	1
CU633751	463545	pRALTA_0549 + / + pRALTA_CDS464277D	transposase, IS21 family/membrane‑bound [NiFe] hydrogenase large subunit fragment	C-A	intergenic (+410/‑732)	SNP			1	1	1	1
CU633751	502781	pRALTA_0615	integrase fragment	G-A	L93L (CTC-CTT)	SNP			1	1	1	1
NC_003295	885885	RSc0844	hypothetical protein	2 bp-TT	coding (1151‑1152/1326 nt)	SNP			1	1	1	1
NC_003296	1414257	RSp1116	putative low specificity L‑threonine aldolase protein	2 bp-TT	coding (96‑97/1098 nt)	SNP			1	1	1	1
NC_003296	1848419	RSp1469 - / + RSp1470	putative tyrosine specific protein phosphatase/putative transcription regulator protein	C-T	intergenic (‑8/‑924)	SNP			1	1	1	1
NC_003296	2063502	RSp1643	hypothetical protein	C-T	P132L (CCC-CTC)	SNP			1	1	1	1
NC_003295	3398350	RSc3147	hypothetical protein	G-A	L108L (CTC-CTT)	SNP			1	1	1	1
CU633751	225393	pRALTA_0261	conserved hypothetical protein; putative small integral membrane protein	C-T	F33F (TTC-TTT)	SNP			1		1
NC_003295	333219	nifH	NifH nitrogenase Fe protein (Nitrogenase component II)(dinitrogenase reductase)	T-C	L49L (CTT-CTC)	SNP			1		1
CU633751	452197	pRALTA_0532	transposase fragment, IS5 family	G-A	L161L (CTG-CTA)	SNP			1		1
NC_003296	66025	stcD	stachydrine utilization oxidoreductase protein	C-T	R338C (CGC-TGC)	SNP			1		1
NC_003295	191894	RSc0170	hypothetical protein	2 bp-TT	coding (486‑487/1704 nt)	SNP			1		1
NC_003296	620087	RSp0496	hypothetical protein	G-A	R72C (CGC-TGC)	SNP			1		1
NC_003296	835176	glnS	glutaminyl‑tRNA synthetase	G-A	F517F (TTC-TTT)	SNP			1		1
NC_003296	1028753	RSp0815	transcription regulator protein	G-A	S77F (TCC-TTC)	SNP			1		1
NC_003296	1777936	flhD - / - RSp1414	transcriptional activator FlhD/hypothetical protein	G-A	intergenic (‑345/+407)	SNP			1		1
NC_003296	1838103	RSp1460	hypothetical protein	C-T	E199K (GAA-AAA)	SNP			1		1
NC_003295	2041061	RSc1857	putative transcription regulator protein	T-A	Q137L (CAG-CTG)	SNP			1		1
NC_003295	2115420	RSc1941	bacteriophage protein	C-T	F311F (TTC-TTT)	SNP			1		1
NC_003295	2216305	RSc2042	hypothetical protein	+T	coding (269/489 nt)	Insertion			1		1
NC_003295	2317058	RSc2136	porin signal peptide protein	C-T	T65I (ACC-ATC)	SNP			1		1
NC_003295	2324743	RSc2142	transmembrane ABC transporter protein	G-A	S255L (TCG-TTG)	SNP			1		1
NC_003295	647180	RSc0601	pqiB|paraquat-inducible protein B	C-T	E362E (GAG-GAA)	SNP			1
NC_003295	885886	RSc0844	putative Site-specific DNA-methyltransferase	C-T	A384A (GCC-GCT)	SNP			1
NC_003295	886110	RSc0845	putative dna modification methylase protein	C-T	L18L (CTC-CTT)	SNP			1
NC_003295	1568754	RSc1465	coxE|carbon monoxide dehydrogenase accessory protein; may be involved in the addition of the Cu-ion to CoxL	G-A	F71F (TTC-TTT)	SNP			1
NC_003295	1607425	RSc1502	conserved protein of unknown function	C-G	A52G (GCC-GGC)	SNP			1
NC_003296	885055	RSp0696	putative isopenicillin N epimerase protein (class v)	C-T	F232F (TTC-TTT)	SNP			1
NC_003296	1091642	RSp0863	hrcV|Hypersensitivity response secretion protein hrcV, Type III secretory pathway component	C-T	M27I (ATG-ATA)	SNP			1
NC_003296	1414258	RSp1116	ltaA|low specificity L-threonine aldolase protein	C-T	L33F (CTT-TTT)	SNP			1
NC_003296	1763879	RSp1400	putative 4-hydroxyphenylpyruvate dioxygenase	G-A	D450N (GAC-AAC)	SNP			1
NC_003295	3698739	RSc3426	putative transmembrane protein	G-A	P162S (CCG-TCG)	SNP			1
NC_003296	97814	RSp0087	hypothetical protein	C-T	S130F (TCT-TTT)	SNP			1
NC_003295	191895	RSc0170	putative transmembrane protein	C-T	L162L (CTG-CTA)	SNP			1
CU633751	225960	pRALTA_0263	hypothetical protein	C-T	E5K (GAA-AAA)	SNP			1
CU633751	225961	pRALTA_0263	hypothetical protein	C-T	W4* (TGG-TGA)	SNP			1
CU633751	308021	pRALTA_0361	nodI|Nod factor export ATP-binding protein I (Nodulation ATP- binding protein I)	N-A	X193X (NNN-NNT)	SNP			1
CU633751	308022	pRALTA_0361	nodI|Nod factor export ATP-binding protein I (Nodulation ATP- binding protein I)	N-G	X193X (NNN-NCN)	SNP			1
CU633751	308023	pRALTA_0361	nodI|Nod factor export ATP-binding protein I (Nodulation ATP- binding protein I)	N-T	X193X (NNN-ANN)	SNP			1
CU633751	308706	pRALTA_0362	nodC|NodC N-acetylglucosaminyltransferase	G-A	P437L (CCC-CTC)	SNP			1
CU633751	325620	pRALTA_0380	fixB|Electron transfer flavoprotein, alpha subunit	G-A	P242S (CCT-TCT)	SNP			1
CU633751	373627	pRALTA_0431	betB3|betaine aldehyde dehydrogenase, NAD-dependent	G-A	L389L (CTC-CTT)	SNP			1
NC_003296	648645	RSp0519-/-RSp0520	putative signal transduction ggdef domain protein, mntH|manganese transport protein	+G	Intergenic (-250/+22)	Insertion			1
NC_003296	851150	RSp0670	transporter lipoprotein transmembrane	Δ1 bp	coding (1047/4218 nt)	Deletion				1	1	1
NC_003296	1020501	RSp0809	hypothetical protein	A-G	D82G (GAT-GGT)	SNP				1	1	1
NC_003295	116046	RSc0102	putative calcium binding hemolysin protein	A-G	T630T (ACT-ACC)	SNP				1	1	1
NC_003295	116049	RSc0102	putative calcium binding hemolysin protein	G-A	D629D (GAC-GAT)	SNP				1	1	1
CU633751	131729	pRALTA_0149 + / - pRALTA_0150	putative Histone‑like DNA‑binding protein/hypothetical protein	C-A	intergenic (+16/+128)	SNP				1	1	1
CU633751	131735	pRALTA_0149 + / - pRALTA_0150	putative Histone‑like DNA‑binding protein/hypothetical protein	Δ1 bp	intergenic (+22/+122)	Deletion				1	1	1
CU633751	131751	pRALTA_0149 + / - pRALTA_0150	putative Histone‑like DNA‑binding protein/hypothetical protein	2 bp-GC	intergenic (+38/+105)	SNP				1	1	1
NC_003295	298851	RSc0265 - / - bioB	acyl‑CoA carboxylase subunit alpha/biotin synthase protein	T-A	intergenic (‑207/+389)	SNP				1	1	1
NC_003296	393697	RSp0296	hypothetical protein	2 bp-GC	coding (91‑92/7017 nt)	SNP				1	1	1
CU633751	412447	pRALTA_0482	transposase, IS66 family	A-T	E134V (GAG-GTG)	SNP				1	1	1
CU633751	479002	pRALTA_0575 + / + pRALTA_0576	conserved hypothetical protein; putative aminotransferase/transposase, IS4 family	T-C	intergenic (+226/‑96)	SNP				1	1	1
NC_003296	511234	RSp0403 + / - RSp0404	putative signal peptide protein/hypothetical protein	+C	intergenic (+2154/+1380)	Insertion				1	1	1
NC_003296	648647	RSp0519 - / - RSp0520	hypothetical protein/manganese transport protein MntH	+GC	intergenic (‑252/+20)	Insertion				1	1	1
NC_003296	1138461	popF2 + / - RSp0901	secreted protein POPF2/hypothetical protein	Δ1 bp	intergenic (+62/+169)	Deletion				1	1	1
NC_003295	1232341	narJ	putative respiratory nitrate reductase oxidoreductase protein	C-G	P172P (CCC-CCG)	SNP				1	1	1
NC_003296	1241133	RSp0985 - / - gbd2	transporter transmembrane protein/putative NAD‑dependent 4‑hyddoxybutyrate dehydrogenase oxidoreductase protein	+G	intergenic (‑66/+203)	Insertion				1	1	1
NC_003296	1589875	hipB + / + RSp1255	putative transcription regulator protein/hypothetical protein	+G	intergenic (+790/‑639)	Insertion				1	1	1
NC_003296	1778096	flhD - / - RSp1414	transcriptional activator FlhD/hypothetical protein	+G	intergenic (‑505/+247)	Insertion				1	1	1
NC_003296	1881314	RSp1499	putative pili assembly chaperone transmembrane protein	Δ1 bp	coding (680/726 nt)	Deletion				1	1	1
NC_003296	1894678	RSp1510 + / + RSp1511	hypothetical protein/hypothetical protein	ΔC	intergenic (+1628/‑461)	Deletion				1	1	1
NC_003296	202311	RSp0165 - / - cysC2	hypothetical protein/adenylylsulfate kinase	Δ1 bp	intergenic (‑9896/+5501)	Deletion				1	1	1
NC_003296	202440	RSp0165 - / - cysC2	hypothetical protein/adenylylsulfate kinase	Δ1 bp	intergenic (‑10025/+5372)	Deletion				1	1	1
NC_003296	314518	glgA - / - RSp0243	glycogen synthase/hemin transport protein	Δ1 bp	intergenic (‑201/+181)	Deletion				1	1	1
NC_003295	321491	RSc0288 + / + vsrA	hypothetical protein/transmembrane sensor kinase vsrA transcription regulator protein	Δ1 bp	intergenic (+68/‑429)	Deletion				1	1	1
CU633751	483893	pRALTA_0580 - / + cspA	transposase, IS3 family/major cold shock protein	A-G	intergenic (‑213/‑230)	SNP				1	1	1
NC_003295	522211	RSc0485 - / + ttuD2	hypothetical protein/putative hydroxypyruvate reductase oxidoreductase protein	+G	intergenic (‑721/‑540)	Insertion				1	1	1
NC_003295	558595	gloA - / - RSc0521	lactoylglutathione lyase/hypothetical protein	+T	intergenic (‑273/+461)	Insertion				1	1	1
NC_003295	647009	RSc0601	hypothetical protein	A-G	V419V (GTT-GTC)	SNP				1	1	1
NC_003296	821264	katGa	peroxidase/catalase oxidoreductase protein	+G	coding (800/915 nt)	Insertion				1	1	1
NC_003295	1169159	RSc1112	putative transcription regulator protein	+GC	coding (15/420 nt)	Insertion				1	1	1
NC_003296	1353434	RSp1071	putative hemagglutinin‑related protein	G-A	Q295* (CAG-TAG)	SNP				1	1	1
NC_003295	1491563	RSc1396 + / + RSc1397	putative transmembrane protein/hypothetical protein	+C	intergenic (+2912/‑854)	Insertion				1	1	1
NC_003295	1594989	RSc1491	phage‑related protein	Δ1 bp	coding (1770/2307 nt)	Deletion				1	1	1
NC_003295	1618523	RSc1516	putative membrane‑bound lytic murein transglycosylase‑like lipoprotein	+G	coding (1295/1356 nt)	Insertion				1	1	1
NC_003295	2036232	RSc1853	multidrug resistance transmembrane protein	+CGCGG	coding (572/1158 nt)	Insertion				1	1	1
NC_003295	2036235	RSc1853	multidrug resistance transmembrane protein	+G	coding (569/1158 nt)	Insertion				1	1	1
NC_003295	2114208	RSc1939	terminase (ATPase subunit) related protein	+G	coding (1498/1521 nt)	Insertion				1	1	1
NC_003295	2201129	RSc2022 + / + RSc2023	hypothetical protein/hypothetical protein	+TGCGTGGC	intergenic (+119/‑17)	Insertion				1	1	1
NC_003296	3022337	pehS	transmembrane sensor histidine kinase transcription regulator protein	A-C	L298W (TTG-TGG)	SNP				1	1	1
NC_003296	3025768	ffh	putative signal recognition particle protein	2 bp-AG	coding (1136‑1137/1431 nt)	SNP				1	1	1
NC_003296	3181967	hisD - / - murA	histidinol dehydrogenase/UDP‑N‑acetylglucosamine 1‑carboxyvinyltransferase	+C	intergenic (‑173/+543)	Insertion				1	1	1
NC_003296	3245981	recQ	ATP‑dependent DNA helicase protein	2 bp-GC	coding (1465‑1466/1914 nt)	SNP				1	1	1
NC_003295	3658484	RSc3392 + / - tISRso5	response regulator transcription regulator protein/ISRSO5‑transposase protein	Δ1 bp	intergenic (+579/+900)	Deletion				1	1	1
NC_003296	83709	RSp0072 - / + RSp0073	hypothetical protein/remnant of a transposase gene protein	G-A	intergenic (‑67/‑337)	SNP					1
CU633751	327072	fixA	Electron transfer flavoprotein beta‑subunit	G-A	L39L (CTC-CTT)	SNP					1
CU633751	334538	nifD	NifD nitrogenase molybdenum‑iron protein alpha chain (Nitrogenase component I) (Dinitrogenase)	G-A	K173K (AAG-AAA)	SNP					1
CU633751	334658	nifD	NifD nitrogenase molybdenum‑iron protein alpha chain (Nitrogenase component I) (Dinitrogenase)	C-T	F213F (TTC-TTT)	SNP					1
CU633751	340629	pRALTA_0394	fused transposase IS66/IS21	2 bp-TT	coding (2328‑2329/2811 nt)	SNP					1
CU633751	342766	ilvI2	Acetolactate synthase large subunit	C-T	L9F (CTT-TTT)	SNP					1
NC_003296	1991402	RSp1586	hypothetical protein	C-T	R17W (CGG-TGG)	SNP					1
CU633751	2043282	rcsC	capsular synthesis two‑component sensor kinase and response regulator transcription regulator protein	C-T	E661E (GAG-GAA)	SNP					1
NC_003295	2473740	RSc2277 (paeA)	hypothetical protein	T-A	L205Q (CTG-CAG)	SNP					1
NC_003295	2825660	RSc2622	integrase protein	C-T	R48Q (CGG-CAG)	SNP					1
CU633751	3236550	rpsC	30S ribosomal protein S3	G-A	P73L (CCG-CTG)	SNP					1
NC_003295	3629179	RSc3369	putative AVRPPHE avirulence protein	C-T	E257K (GAA-AAA)	SNP					1
NC_003296	71527	RSp0062	putative dioxygenase (alpha subunit) oxidoreductase protein	C-T	L169L (CTG-TTG)	SNP					1
NC_003295	140835	RSc0118	hypothetical protein	C-T	T93T (ACC-ACT)	SNP					1
CU633751	241428	pRALTA_0286 - / + pRALTA_0287	transposase (fragment)/conserved hypothetical protein; putative Periplasmic sugar‑binding domain protein	T-C	intergenic (‑229/‑154)	SNP					1
NC_003296	259709	RSp0210 + / + RSp0211	hypothetical protein/hypothetical protein	C-G	intergenic (+77/‑149)	SNP					1
NC_003295	305491	nodA	NodA N‑acyltransferase	G-A	L155L (CTC-CTT)	SNP					1
CU633751	392507	pRALTA_0455	hypothetical protein	2 bp-AA	coding (323‑324/525 nt)	SNP					1
NC_003295	526254	czcA2	Cobalt‑zinc‑cadmium resistance membrane component, Cation efflux system	G-A	R245C (CGC-TGC)	SNP					1
NC_003296	587859	RSp0474	putative general secretion pathway GSPD‑related protein	G-A	L641L (CTC-CTT)	SNP					1
NC_003296	668997	icc + / + RSp0535	putative ICC protein/transcription regulator protein	T-A	intergenic (+82/‑71)	SNP					1
NC_003296	686811	RSp0544	hypothetical protein	C-T	P129L (CCT-CTT)	SNP					1
NC_003296	687345	RSp0546	hypothetical protein	C-T	D86D (GAC-GAT)	SNP					1
NC_003295	884812	RSc0844	hypothetical protein	C-T	I26I (ATC-ATT)	SNP					1
NC_003295	913640	RSc0876	hypothetical protein	A-T	I113F (ATC-TTT)	SNP					1
NC_003295	913642	RSc0876	hypothetical protein	C-T	I113F (ATC-TTT)	SNP					1
NC_003295	917164	RSc0879	hypothetical protein	C-T	S600S (TCC-TCT)	SNP					1
NC_003295	966048	rfaE	ADP‑heptose synthase protein	C-G	I20M (ATC-ATG)	SNP					1
NC_003295	1129391	RSc1074	signal peptide protein	G-A	D434N (GAT-AAT)	SNP					1
NC_003295	1157672	soxB2	sarcosine oxidase subunit beta	C-T	P29L (CCG-CTG)	SNP					1
NC_003296	1373289	RSp1080 - / - RSp1081	hypothetical protein/signal peptide protein	G-A	intergenic (‑64/+19)	SNP					1
NC_003296	1433613	RSp1137	putative RHS‑related transmembrane protein	G-A	T1139I (ACC-ATC)	SNP					1
NC_003295	1440423	ilvG	acetolactate synthase 2 catalytic subunit	2 bp-AA	coding (3‑4/1746 nt)	SNP					1
NC_003295	1708690	xthA	exodeoxyribonuclease III protein	G-A	F118F (TTC-TTT)	SNP					1
NC_003295	1777279	RSc1653	putative transport/efflux transmembrane protein	C-T	P23L (CCG-CTG)	SNP					1
NC_003296	1436807	RSp1137	putative RHS‑related transmembrane protein	C-T	A74A (GCG-GCA)	SNP					1
NC_003296	1565954	RSp1230 - / - RSp1231	hypothetical protein/putative transferase protein	C-T	intergenic (‑112/+6)	SNP					1
NC_003296	1599495	nadB2	L‑aspartate oxidase (quinolinate synthetase B) oxidoreductase protein	C-T	S341L (TCG-TTG)	SNP					1
NC_003296	1622337	RSp1281	hypothetical protein	G-A	P1681L (CCC-CTC)	SNP					1
NC_003296	1731586	RSp1374	hypothetical protein	G-A	L819L (CTG-CTA)	SNP					1
NC_003296	1808316	cysE1	serine acetyltransferase protein	G-T	P254H (CCC-CAC)	SNP					1
NC_003295	1819645	RSc1703	bacteriophage‑like signal peptide protein	2 bp-AA	coding (182‑183/546 nt)	SNP					1
NC_003296	1832630	RSp1457	putative cation‑efflux system signal peptide protein	C-T	A297A (GCC-GCT)	SNP					1
NC_003296	1918596	RSp1530	putative L‑ascorbate oxidase (ASCORBASE) oxidoreductase protein	A-T	D268K (GAT-AAA)	SNP					1
NC_003296	1918598	RSp1530	putative L‑ascorbate oxidase (ASCORBASE) oxidoreductase protein	C-T	D268K (GAT-AAA)	SNP					1
NC_003295	2175967	RSc1999	lyase protein	C-T	L23L (CTC-CTT)	SNP					1
NC_003296	2235814	nuoA	NADH dehydrogenase subunit A	G-A	S41L (TCG-TTG)	SNP					1
NC_003295	2265780	RSc2093	signal peptide protein	C-T	V153V (GTC-GTT)	SNP					1
NC_003295	3520496	RSc3268	hypothetical protein	A-T	I180F (ATC-TTC)	SNP					1
CU633751	33444	pRALTA_0026	hypothetical protein	C-T	G201G (GGC-GGT)	SNP				1		1
CU633751	158964	pRALTA_0187	putative DNA primase	G-A	V28V (GTC-GTT)	SNP				1		1
CU633751	325386	fixB	Electron transfer flavoprotein, alpha subunit	C-T	E320K (GAA-AAA)	SNP				1		1
CU633751	550712	pRALTA_0665	hypothetical protein	C-G	R77G (CGC-GGC)	SNP				1		1
NC_003296	1456688	RSp1155	hypothetical protein	G-A	L44L (CTC-CTT)	SNP				1		1
NC_003296	1600991	RSp1265	acetyl‑coenzyme A synthetase	2 bp-TT	coding (1665‑1666/1689 nt)	SNP				1		1
NC_003295	221278	RSc0199	cytochrome B561 cytochrome transmembrane protein	C-T	M97I (ATG-ATA)	SNP				1		1
NC_003295	225866	RSc0203	hypothetical protein	C-T	T64T (ACC-ACT)	SNP				1		1
CU633751	375792	pRALTA_0434	putative transcriptional regulator, IclR family	2 bp-TT	coding (103‑104/726 nt)	SNP				1		1
CU633751	468365	pRALTA_0563	transposase, IS66 family	G-A	F11F (TTC-TTT)	SNP				1		1
NC_003295	864227	RSc0821	putative NADPH nitroreductase protein	C-T	P198S (CCG-TCG)	SNP				1		1
NC_003295	880426	RSc0839	hypothetical protein	G-A	A265A (GCG-GCA)	SNP				1		1
NC_003295	1144004	nagL	putative GST‑related protein	G-A	I69F (ATC-TTT)	SNP				1		1
NC_003295	1144006	nagL	putative GST‑related protein	T-A	I69F (ATC-TTT)	SNP				1		1
NC_003295	1145995	nagI	gentisate 1,2‑dioxygenase oxidoreductase protein	G-A	L29L (CTC-CTT)	SNP				1		1
NC_003295	1784307	RSc1656	hypothetical protein	G-A	F207F (TTC-TTT)	SNP				1		1
NC_003295	1808664	RSc1690	phage hk97 tail length tape measure‑related protein	C-T	T571I (ACC-ATC)	SNP				1		1
NC_003295	1998270	RSc1828	putative indolepyruvate oxidoreductase subunit B	C-T	E292K (GAA-AAA)	SNP				1		1
NC_003295	2006790	RSc1834	putative transmembrane protein	C-T	G122E (GGA-GAA)	SNP				1		1
NC_003295	2131003	RSc1952	acetyl‑CoA synthetase	C-T	L92L (CTG-CTA)	SNP				1		1
NC_003295	2257769	RSc2084	hypothetical protein	C-T	A353A (GCC-GCT)	SNP				1		1
NC_003295	2364687	RSc2180	putative transmembrane protein	G-A	P17S (CCC-TCC)	SNP				1		1
NC_003295	2477086	RSc2283	hypothetical protein	G-A	S93L (TCG-TTG)	SNP				1		1
NC_003296	84621	RSp0074	putative signal peptide protein	C-T	P97P (CCC-CCT)	SNP				1		1
NC_003296	268369	RSp0216	serine/threonine‑protein kinase	G-C	P464A (CCT-GCT)	SNP				1		1
NC_003296	495751	fliF	flagellar M‑ring transmembrane protein	G-A	P570P (CCG-CCA)	SNP				1		1
NC_003296	687316	RSp0546	hypothetical protein	G-A	E77K (GAG-AAG)	SNP				1		1
NC_003296	893439	RSp0704	transcription regulator protein	C-T	P216L (CCG-CTG)	SNP				1		1
NC_003296	932187	RSp0741 - / + RSp0742	putative transmembrane protein/putative lipoprotein	C-T	intergenic (‑179/‑189)	SNP				1		1
NC_003296	983141	metB	putative cystathionine gamma‑synthase protein	2 bp-AA	coding (256‑257/1542 nt)	SNP				1		1
NC_003296	1409629	RSp1113	transmembrane multidrug‑efflux system lipoprotein transmembrane	C-T	I476I (ATC-ATT)	SNP				1		1
NC_003295	3335266	kefC - / - RSc3097	glutathione‑regulated potassium‑efflux system protein KefC/putative NAD(P)H oxidoreductase (NAD(P)H dehydrogenase (quinone)) oxidoreductase protein	2 bp-AA	intergenic (‑21/+12)	SNP				1		1
NC_003295	3367462	RSc3124	hypothetical protein	A-G	N95D (AAC-GAC)	SNP				1		1
NC_003295	3439296	RSc3179	transposase	2 bp-TT	coding (172‑173/1092 nt)	SNP				1		1
NC_003295	3488630	RSc3229	hypothetical protein	C-T	K562K (AAG-AAA)	SNP				1		1
CU633751	209384	pRALTA_0240	type I secretion system ATP‑binding component	G-A	I146I (ATC-ATT)	SNP				1
CU633751	211065	pRALTA_0241	conserved hypothetical protein, putative hemolysin	A-G	T100T (ACT-ACC)	SNP				1
CU633751	253148	pRALTA_0297 + / - pRALTA_0299	transposase, IS21 family/hypothetical protein	C-T	intergenic (+114/+321)	SNP				1
CU633751	323488	pRALTA_0377 - / - fixX	conserved hypothetical protein/ferredoxin‑like protein	G-A	intergenic (‑114/+125)	SNP				1
CU633751	459410	pRALTA_0543	transposase, IS3 family	G-A	M1M (GTG-ATG) †	SNP				1
NC_003296	881436	RSp0693	hypothetical protein	C-T	S119F (TCC-TTC)	SNP				1
NC_003295	919546	RSc0885 - / - RSc0886	hypothetical protein/hypothetical protein	G-A	intergenic (‑46/+378)	SNP				1
NC_003296	996442	RSp0791	hypothetical protein	C-T	S17F (TCC-TTC)	SNP				1
NC_003296	1273487	RSp1010	hypothetical protein	C-T	R260R (CGG-CGA)	SNP				1
NC_003295	1288479	RSc1218 + / + engA	lipoprotein transmembrane/GTP‑binding protein EngA	C-T	intergenic (+176/‑18)	SNP				1
CU633751	1322792	cnrT	cobalt‑nickel‑resistance system transmembrane protein	C-T	L145L (CTC-CTT)	SNP				1
NC_003296	1427778	RSp1132	hypothetical protein	T-C	G44G (GGA-GGG)	SNP				1
NC_003296	1428706	RSp1134	hypothetical protein	C-T	E88K (GAG-AAG)	SNP				1
NC_003296	1564740	RSp1229	hypothetical protein	C-G	P55A (CCG-GCG)	SNP				1
NC_003295	1618086	RSc1516	putative membrane‑bound lytic murein transglycosylase‑like lipoprotein	2 bp-AA	coding (858‑859/1356 nt)	SNP				1
NC_003295	2496086	RSc2297	putative signal peptide protein	C-T	K647K (AAG-AAA)	SNP				1
NC_003295	119915	RSc0104	putative hemolysin‑type calcium‑binding protein	C-A	A665A (GCG-GCT)	SNP				1
NC_003295	122150	RSc0104 - / - RSc0105	putative hemolysin‑type calcium‑binding protein/hypothetical protein	G-A	intergenic (‑241/+218)	SNP				1
NC_003296	183209	RSp0158	hypothetical protein	C-T	I75I (ATC-ATT)	SNP				1
NC_003296	183506	RSp0159	hypothetical protein	C-T	E75K (GAA-AAA)	SNP				1
CU633751	478989	pRALTA_0575 + / + pRALTA_0576	conserved hypothetical protein; putative aminotransferase/transposase, IS4 family	T-G	intergenic (+213/‑109)	SNP				1
NC_003295	1636907	pstB	phosphate ABC transporter ATP‑binding protein	G-A	E185K (GAG-AAG)	SNP				1
NC_003296	1863348	RSp1483 + / - RSp1484	hypothetical protein/putative esterase protein	2 bp-TT	intergenic (+133/+56)	SNP				1
NC_003296	1868992	RSp1489	hypothetical protein	C-G	L251L (CTG-CTC)	SNP				1
NC_003296	1874663	RSp1493 + / - RSp1494	hypothetical protein/hypothetical protein	C-T	intergenic (+202/+129)	SNP				1
NC_003295	1905318	RSc1775	hemagglutinin‑related protein	G-A	E1253K (GAG-AAG)	SNP				1
NC_003296	1916090	RSp1528 - / + RSp1529	hypothetical protein/1‑aminocyclopropane‑1‑carboxylate oxidase	G-A	intergenic (‑369/‑6)	SNP				1
NC_003295	1925740	RSc1790	transcription regulator protein	G-A	D134N (GAT-AAT)	SNP				1
NC_003296	1929942	RSp1539	hemagglutinin‑related protein	2 bp-TT	coding (5887‑5888/8214 nt)	SNP				1
NC_003296	1988880	RSp1585	putative RHS‑related transmembrane protein	2 bp-TT	coding (115‑116/2592 nt)	SNP				1
NC_003296	1991543	RSp1586	hypothetical protein	A-T	M64L (ATG-TTG)	SNP				1
NC_003295	2713805	RSc2507	hypothetical protein	C-T	S19S (TCC-TCT)	SNP				1
NC_003295	3616303	phhA	phenylalanine 4‑monooxygenase	G-A	K255K (AAG-AAA)	SNP				1
NC_003296	189486	egl	endoglucanase precursor (endo‑1,4‑BETA‑glucanase) protein	C-T	T296I (ACC-ATC)	SNP				1
NC_003296	195229	RSp0165 - / - cysC2	hypothetical protein/adenylylsulfate kinase	2 bp-TT	intergenic (‑2814/+12582)	SNP				1
NC_003296	423973	RSp0323	hypothetical protein	G-A	F21F (TTC-TTT)	SNP				1
NC_003295	521991	RSc0485 - / + ttuD2	hypothetical protein/putative hydroxypyruvate reductase oxidoreductase protein	C-T	intergenic (‑501/‑760)	SNP				1
NC_003295	592474	RSc0547	putative sugar transporter transmembrane protein	G-A	Q228* (CAG-TAG)	SNP				1
NC_003296	624115	RSp0500	hypothetical protein	C-T	A56T (GCC-ACC)	SNP				1
NC_003296	635292	epsC2	UDP‑N‑acetylglucosamine 2‑epimerase protein	C-A	Q22K (CAG-AAG)	SNP				1
NC_003296	716579	pilJ	putative twitching motility transmembrane protein	G-A	E623K (GAG-AAG)	SNP				1
NC_003295	878113	RSc0835	hypothetical protein	C-G	S290C (TCC-TGC)	SNP				1
NC_003296	950944	RSp0755	hypothetical protein	G-A	A65T (GCC-ACC)	SNP				1
NC_003296	2023609	RSp1608	hypothetical protein	C-T	L117L (CTC-CTT)	SNP				1
NC_003296	2060319	RSp1639 + / + RSp1640	transcriptional regulator transcription regulator protein/lipoprotein transmembrane	C-T	intergenic (+643/‑157)	SNP				1
NC_003295	248300	RSc0225	hypothetical protein	C-T	S281F (TCC-TTC)	SNP						1
NC_003295	280495	RSc0249	putative calcium binding hemolysin protein	G-A	S391L (TCA-TTA)	SNP						1
NC_003295	1663440	RSc1551	hypothetical protein	C-T	P123L (CCT-CTT)	SNP						1
CU633751	1690969	relA	GTP pyrophosphokinase	C-A	A383D (GCC-GAC)	SNP						1
NC_003295	2287799	RSc2112	metabolite transporter	C-T	E212K (GAG-AAG)	SNP						1
NC_003296	183055	RSp0158	hypothetical protein	C-T	S24F (TCT-TTT)	SNP						1
NC_003296	253661	RSp0205	hypothetical protein	G-A	P290P (CCC-CCT)	SNP						1
NC_003296	544694	RSp0430	alcohol dehydrogenase	C-T	D24N (GAT-AAT)	SNP						1
NC_003295	611678	czcR	response regulator for cobalt zinc cadmium resistance transcription regulator protein	T-A	I48F (ATC-TTC)	SNP						1
NC_003296	684983	RSp0542	hypothetical protein	G-A	R2Q (CGA-CAA)	SNP						1
NC_003296	722435	RSp0586 - / - RSp0587	hypothetical protein/putative signal peptide protein	G-A	intergenic (‑294/+149)	SNP						1
NC_003296	939940	RSp0749	tssH putative CLPA/B‑type chaperone protein	C-T	A253A (GCC-GCT)	SNP						1
NC_003295	1094068	hrcJ	Hrp conserved lipoprotein HRCJ transmembrane	C-T	L31L (CTC-CTT)	SNP						1
NC_003295	1620019	fumC	fumarate hydratase	G-A	E199K (GAG-AAG)	SNP						1
NC_003296	1638812	RSp1288	putative type‑4 fimbrial biogenesis pily1‑related protein	G-A	P533L (CCA-CTA)	SNP						1
NC_003295	1727668	nosY	NosY transmembrane protein	G-A	E104K (GAG-AAG)	SNP						1
NC_003296	1797911	RSp1427	hypothetical protein	2 bp-TT	coding (737‑738/954 nt)	SNP						1
NC_003295	1955536	popF1	secreted protein POPF1	G-A	Q716* (CAG-TAG)	SNP						1
NC_003296	2021703	RSp1606	hypothetical protein	2 bp-AA	coding (588‑589/900 nt)	SNP						1
NC_003295	2386140	RSc2204	hypothetical protein	G-A	I258I (ATC-ATT)	SNP						1
NC_003295	2473508	RSc2277 (paeA)	hypothetical protein	G-A	E128K (GAG-AAG)	SNP						1
NC_003295	2504339	RSc2303	GSPD‑like protein	G-A	F283F (TTC-TTT)	SNP						1
NC_003295	2846722	hutH	histidine ammonia‑lyase	G-A	F388F (TTC-TTT)	SNP						1
CU633751	85530	pRALTA_0090	transposase fragment	C-T	pseudogene (160/1302 nt)	SNP						1
CU633751	153903	pRALTA_0179	putative topoisomerase/recombinase/integrase	C-T	E335K (GAG-AAG)	SNP						1
CU633751	172877	pRALTA_0204	putative type IV secretion apparatus component (pilR homolog)	G-A	F210F (TTC-TTT)	SNP						1
CU633751	211287	pRALTA_0241	conserved hypothetical protein, putative hemolysin	A-T	L26L (CTT-CTA)	SNP						1
NC_003296	310043	nodC - / - nodB	NodC N‑acetylglucosaminyltransferase/NodB chitooligosaccharide deacetylase	A-G	intergenic (‑28/+385)	SNP						1
NC_003296	1626876	RSp1281	hypothetical protein	Δ2 bp	coding (502‑503/5109 nt)	Deletion						1
NC_003295	2121560	RSc1944 - / - RSc1945	putative VGR‑related protein/hypothetical protein	G-A	intergenic (‑248/+415)	SNP						1
NC_003296	2790166	trbC	conjugal transfer TrbC transmembrane protein	G-A	I110I (ATC-ATT)	SNP						1
a signals + and - represent the localization of the gene in the positive or in the negative DNA strand, respectively. b Indels are separated by group, as insertions or deletions. Δ, deletion of one or more nucleotide in the DNA sequence. +, insertion of one or more nucleotide in the DNA sequence. c Intergenic (x/x), negative values of “x” represent the distance between the mutation position and t…

## Sheet: lineage G
Table S5. Mutations present in the evolved clones from lineage G represented in Fig. 2.
Replicon	Position	Genea	Description	Mutationb	Change effectc	Mutation type	CBM349 (ancestor of lineages G and K)	Clone G2	Clone G4	Clone G5
NC_003295	562103	glyS	glycine tRNA synthetase, beta subunit	C-T	H427Y (CAC-TAT)	SNP	1	1	1	1
NC_003295	875891	RSc0832	conserved protein of unknown function	G-A	E168E (GAG-GAA)	SNP	1	1	1	1
NC_003295	1295850	purA	adenylosuccinate synthetase	T-C	I63T (ATC-ACC)	SNP	1	1	1	1
NC_003295	1467190	RSc1376	putative ABC transporter, ATP binding component	A-C	T75P (ACC-CCC)	SNP	1	1	1	1
NC_003295	1598843	RSc1494	putative integrase-like protein	C-T	P187S (CCG-TCG)	SNP	1	1	1	1
NC_003295	1790845	RSc1668	conserved protein of unknown function	C-T	P106P (CCC-CCT)	SNP	1	1	1	1
NC_003295	1823660	RSc1707	putative transmembrane protein	G-A	Q98Q (CAG-CAA)	SNP	1	1	1	1
NC_003295	1913385	RSc1777	putative lipoprotein transmembrane	C-T	L161L (CTC-CTT)	SNP	1	1	1	1
NC_003295	1990609	RSc1821	Transcriptional regulator, MarR family	C-T	L15L (CTC-CTT)	SNP	1	1	1	1
NC_003295	2285383	betB	betaine aldehyde dehydrogenase	C-T	F243F (TTC-TTT)	SNP	1	1	1	1
NC_003295	3198572	RSc2966	Putative transposase and inactivated derivatives protein	C-T	P152S (CCG-TCG)	SNP	1	1	1	1
NC_003296	546092	RSp0432	conserved hypothethical protein	G-A	M207I (ATG-ATA)	SNP	1	1	1	1
NC_003296	659422	cusC	Outer membrane protein of the copper-transporting efflux system CusCFBA	C-T	F422F (TTC-TTT)	SNP	1	1	1	1
NC_003296	787286	RSp0641	putative non ribosomal peptide synthetase protein	C-T	I1680I (ATC-ATT)	SNP	1	1	1	1
NC_003296	799949	RSp0641	putative non ribosomal peptide synthetase protein	A-G	E5901E (GAA-GAG)	SNP	1	1	1	1
NC_003296	968846	RSp0767+/+RSp0768	putative transmembrane protein / conserved hypothethical protein, VGR related protein	G-A	intergenic (+54/-84)	SNP	1	1	1	1
NC_003296	983986	RSp0781	putative cystathionine beta-lyases protein (metB)	G-A	M367I (ATG-ATA)	SNP	1	1	1	1
NC_003296	1082676	hrpG	Transcriptional regulator of hrp gene cluster, OmpR family	C-T	Q209* (CAG-TAG)	SNP	1	1	1	1
NC_003296	1227276	narG	nitrate reductase 1, alpha subunit	G-A	M250I (ATG-ATA)	SNP	1	1	1	1
NC_003296	1304177	RSp1030+/+RSp1031	conserved hypothethical protein / putative type III effector protein	C-T	intergenic (+30/-255)	SNP	1	1	1	1
NC_003296	1426840	RSp1130+/-RSp1131	Putative type III effector, NUDIX hydrolase domain / conserved protein of unknown function	G-A	intergenic (+12 /+19)	SNP	1	1	1	1
NC_003296	1555475	nirB	NADH-dependent nitrite reductase, Rubredoxin--NAD(+) reductase	G-A	G334D (GGC-GAC)	SNP	1	1	1	1
NC_003296	1559898	aer-/-RSp1225	fused signal transducer for aerotaxis sensory component ; methyl accepting chemotaxis component / Isopentenyl transferase (Dimethylallyl transferase) (Trans-zeatin producing protein)	C-T	intergenic (-136/+493)	SNP	1	1	1	1
NC_003296	1797671	RSp1426	conserved protein of unknown function	C-T	P10S (CCG-TCG)	SNP	1	1	1	1
CU633751	287452	pRALTA_0336	transposase fragment	GG-AA	R76R (CGG-CGA) / E77K (GAG-AAG)	SNP	1	1	1	1
CU633751	307510	nodJ	NodJ membrane transport nodulation protein, ABC-type transporter	G-A	D58N (GAT-AAT)	SNP	1	1	1	1
CU633751	324957	fixC	Electron-transferring-flavoprotein dehydrogenase	G-A	G88D (GGC-GAC)	SNP	1	1	1	1
NC_003295	1155501	efpR	transcription regulator protein	G-A	E66K (GAG-AAG)	SNP		1	1	1
NC_003295	3213121	lysA +/- RSc2980	Diaminopimelate decarboxylase, conserved membrane protein of unknown function, Ferric reductase-like domain	ΔC	Intergenic (+6/+62)	Deletion		1	1
CU633751	466982	pRALTA_0558 -/- pRALTA_0561	hypothetical protein, transposase, IS66 family	A-T	Intergenic (-703/+1)	SNP		1
NC_003296	71547	RSp0062	putative dioxygenase (Alpha subunit) oxidoreductase protein	G-A	P175P (CCG/CCA)	SNP		1
NC_003295	1742515	tex	transcriptional accessory protein	C-A	S697S (TCG/TCT)	SNP		1
CU633751	233149	pRALTA_0272	hypothetical protein	G-A	G20R (GGA-AGA)	SNP			1	1
NC_003295	2141969	RSc1962	putative transmembrane protein	C-T	S9F (TCT-TTT)	SNP			1	1
NC_003295	2157029	RSc1982	DNA‑methyltransferase (DNA‑modification methylase) protein	G-A	I100I (ATC-ATT)	SNP			1	1
NC_003295	789444	aroG	3-deoxy-7-phosphoheptulonate synthase	C-T	A242V (GCG/GTG)	SNP			1
NC_003296	1283506	epsB	tyrosine-protein kinase epsB (EPS I polysaccharide export protein epsB)	G-A	P742L (CCA/CTA)	SNP			1
CU633751	32888	pRALTA_0026	hypothetical protein	C-T	S16L (TCA/TTA)	SNP			1
NC_003295	897820	RSc0861	conserved protein of unknown function	C-T	A11A (GCC/GCT)	SNP			1
NC_003295	1801491	RSc1682	putative phage phi-105 orf25-like portal protein	C-T	R175C (CGC/TGC)	SNP			1
NC_003295	2121581	RSc1944 -/- RSc1945	putative vgr-related protein, conserved protein of unknown function	C-T	Intergenic (-269/+394)	SNP			1
NC_003295	3438994	RSc3179	transposase	G-A	Q159* (CAA/TAA)	SNP			1
NC_003295	1222748	ppiB	peptidyl‑prolyl cis‑trans isomerase B	G-A	Q112* (CAG-TAG)	SNP				1
CU633751	101840	pRALTA_0107	conserved hypothetical protein	T-C	W56R (TGG-CGG)	SNP				1
CU633751	155145	pRALTA_0179 -/+ pRALTA_0183	putative topoisomerase/recombinase/integrase/putative plasmid stability protein, Actin‑like ATPase domain	C-T	intergenic (‑240/‑822)	SNP				1
NC_003296	192967	RALSOp_0184	putative polyketide/nonribosomal protein synthase (Partial sequence)	G-A	R3123C (CGC/TGC)	SNP				1
NC_003296	192968	RALSOp_0184	putative polyketide/nonribosomal protein synthase (Partial sequence)	G-A	H3122H (CAC/CAT)	SNP				1
NC_003295	673206	RSc0625	putative transcription regulator protein	C-T	R241C (CGT/TGT)	SNP				1
NC_003295	2474088	RSc2277 (paeA)	hypothetical protein	T-G	V321G (GTG-GGG)	SNP				1
NC_003295	3444579	RSc3183	putative hemagglutinin-related signal peptide protein	A-G	A83A (GCT/GCC)	SNP				1
NC_003295	3627239	RSc3367	hypothetical protein	C-T	P337L (CCG-CTG)	SNP				1
a signals + and - represent the localization of the gene in the positive or in the negative DNA strand, respectively. b Indels are separated by group, as insertions or deletions. Δ, deletion of one or more nucleotide in the DNA sequence. +, insertion of one or more nucleotide in the DNA sequence. c Intergenic (x/x), negative values of “x” represent the distance between the mutation position and t…

## Sheet: lineage K
Table S5. Mutations present in the evolved clones from the lineage K represented in Fig. 2.
Replicon	Position	Genea	Description	Mutationb	Change effectc	Mutation type	CBM349 (ancestor of lineages G and K)	Clone K4	Clone K13
NC_003295	562103	glyS	glycine tRNA synthetase, beta subunit	C-T	H427Y (CAC-TAT)	SNP	1	1	1
NC_003295	875891	RSc0832	conserved protein of unknown function	G-A	E168E (GAG-GAA)	SNP	1	1	1
NC_003295	1295850	purA	adenylosuccinate synthetase	T-C	I63T (ATC-ACC)	SNP	1	1	1
NC_003295	1467190	RSc1376	putative ABC transporter, ATP binding component	A-C	T75P (ACC-CCC)	SNP	1	1	1
NC_003295	1598843	RSc1494	putative integrase-like protein	C-T	P187S (CCG-TCG)	SNP	1	1	1
NC_003295	1790845	RSc1668	conserved protein of unknown function	C-T	P106P (CCC-CCT)	SNP	1	1	1
NC_003295	1823660	RSc1707	putative transmembrane protein	G-A	Q98Q (CAG-CAA)	SNP	1	1	1
NC_003295	1913385	RSc1777	putative lipoprotein transmembrane	C-T	L161L (CTC-CTT)	SNP	1	1	1
NC_003295	1990609	RSc1821	Transcriptional regulator, MarR family	C-T	L15L (CTC-CTT)	SNP	1	1	1
NC_003295	2285383	betB	betaine aldehyde dehydrogenase	C-T	F243F (TTC-TTT)	SNP	1	1	1
NC_003295	3198572	RSc2966	Putative transposase and inactivated derivatives protein	C-T	P152S (CCG-TCG)	SNP	1	1	1
NC_003296	546092	RSp0432	conserved hypothethical protein	G-A	M207I (ATG-ATA)	SNP	1	1	1
NC_003296	659422	cusC	Outer membrane protein of the copper-transporting efflux system CusCFBA	C-T	F422F (TTC-TTT)	SNP	1	1	1
NC_003296	787286	RSp0641	putative non ribosomal peptide synthetase protein	C-T	I1680I (ATC-ATT)	SNP	1	1	1
NC_003296	799949	RSp0641	putative non ribosomal peptide synthetase protein	A-G	E5901E (GAA-GAG)	SNP	1	1	1
NC_003296	968846	RSp0767+/+RSp0768	putative transmembrane protein / conserved hypothethical protein, VGR related protein	G-A	intergenic (+54/-84)	SNP	1	1	1
NC_003296	983986	RSp0781	putative cystathionine beta-lyases protein (metB)	G-A	M367I (ATG-ATA)	SNP	1	1	1
NC_003296	1082676	hrpG	Transcriptional regulator of hrp gene cluster, OmpR family	C-T	Q209* (CAG-TAG)	SNP	1	1	1
NC_003296	1227276	narG	nitrate reductase 1, alpha subunit	G-A	M250I (ATG-ATA)	SNP	1	1	1
NC_003296	1304177	RSp1030+/+RSp1031	conserved hypothethical protein / putative type III effector protein	C-T	intergenic (+30/-255)	SNP	1	1	1
NC_003296	1426840	RSp1130+/-RSp1131	Putative type III effector, NUDIX hydrolase domain / conserved protein of unknown function	G-A	intergenic (+12 /+19)	SNP	1	1	1
NC_003296	1555475	nirB	NADH-dependent nitrite reductase, Rubredoxin--NAD(+) reductase	G-A	G334D (GGC-GAC)	SNP	1	1	1
NC_003296	1559898	aer-/-RSp1225	fused signal transducer for aerotaxis sensory component ; methyl accepting chemotaxis component / Isopentenyl transferase (Dimethylallyl transferase) (Trans-zeatin producing protein)	C-T	intergenic (-136/+493)	SNP	1	1	1
NC_003296	1797671	RSp1426	conserved protein of unknown function	C-T	P10S (CCG-TCG)	SNP	1	1	1
CU633751	287452	pRALTA_0336	transposase fragment	GG-AA	R76R (CGG-CGA) / E77K (GAG-AAG)	SNP	1	1	1
CU633751	307510	nodJ	NodJ membrane transport nodulation protein, ABC-type transporter	G-A	D58N (GAT-AAT)	SNP	1	1	1
CU633751	324957	fixC	Electron-transferring-flavoprotein dehydrogenase	G-A	G88D (GGC-GAC)	SNP	1	1	1
NC_003296	2009165	RSp1600 -/- RSp1601	hypothetical protein/hypothetical protein	C-T	intergenic (-147/+239)	SNP		1	1
NC_003295	2285227	aldH	aldehyde dehydrogenase	G-A	A295A (GCC/GCT)	SNP		1	1
NC_003296	488145	fliD	flagellar hook‑associated protein 2	C-T	S304F (TCC/TTC)	SNP		1	1
NC_003295	1417109	moeA2	putative molybdopterin biosynthesis MOEA protein	G-C	G358A (GGC/GCC)	SNP		1	1
NC_003295	1143907	nagL	putative GST‑related protein	Δ1 bp	Frameshift	Deletion		1	1
NC_003295	1143908	nagL	putative GST‑related protein	G-T	A101A (GCC/GCA)	SNP		1	1
NC_003295	646964	pqiB	paraquat-inducible protein B	G-A	I434I (ATC/ATT)	SNP		1	1
NC_003296	1110988	ripA0	Putative type III effector protein	C-T	I242I (ATC-ATT)	SNP		1	1
NC_003295	3239164	rplD	50S ribosomal protein L4	G-A	L5L (CTC/CTT)	SNP		1	1
NC_003295	464916	RSc0436	hypothetical protein	A-G	Y210C (TAC/TGC)	SNP		1	1
NC_003295	672069	RSc0624	zinc‑dependent alcohol dehydrogenase oxidoreductase protein	C-T	E55E (GAG/GAA)	SNP		1	1
NC_003295	937423	RSc0890	putative bacteriophage related protein	C-T	H112H (CAC-CAT)	SNP		1	1
NC_003295	1317116	RSc1242	sugar ATP‑binding ABC transporter protein	G-A	P91P (CCG/CCA)	SNP		1	1
NC_003295	1317153	RSc1242	sugar ATP‑binding ABC transporter protein	G-C	G104R (GGC/CGC)	SNP		1	1
NC_003295	1317117	RSc1242	sugar ATP‑binding ABC transporter protein	G-A	V92I (GTC/ATC)	SNP		1	1
NC_003295	1903778	RSc1775	putative hemagglutinin-related protein	C-T	N739N (AAC/AAT)	SNP		1	1
NC_003295	2213535	RSc2040	ABC transporter permease	G-A	F314F (TTC/TTT)	SNP		1	1
NC_003295	2366455	RSc2182 -/+ RSc2183	hypothetical protein/hypothetical protein	G-A	intergenic (‑247/‑9)	SNP		1	1
NC_003295	2473998	RSc2277 (paeA)	hypothetical protein	C-T	P291L (CCC-CTC)	SNP		1	1
NC_003295	2494392	RSc2297	putative signal peptide protein	G-A	P1212L (CCA/CTA)	SNP		1	1
NC_003295	2494393	RSc2297	putative signal peptide protein	G-A	P1212S (CCA/TCA)	SNP		1	1
NC_003295	2530407	RSc2330 -/- tISRso10b	hypothetical protein/ISRSO10‑transposase ORFB protein	C-T	intergenic (‑1/+60)	SNP		1	1
NC_003295	2645017	RSc2439	amino‑acid transmembrane ABC transporter protein	G-A	F278F (TTC/TTT)	SNP		1	1
NC_003295	2753616	RSc2546	putative glycerol‑3‑phosphate acyltransferase PlsY	C-T	A33V (GCC/GTC)	SNP		1	1
NC_003295	2753617	RSc2546	putative glycerol‑3‑phosphate acyltransferase PlsY	C-T	A33A (GCC/GCT)	SNP		1	1
NC_003295	3286617	RSc3049	transmembrane ABC transporter protein	C-T	S99L (TCG/TTG)	SNP		1	1
NC_003295	3700041	RSc3427	hypothetical protein	C-T	Q5Q (CAG/CAA)	SNP		1	1
NC_003296	257244	RSp0208	hypothetical protein	C-T	D265N (GAC/AAC)	SNP		1	1
NC_003296	347135	RSp0270	hypothetical protein	C-T	E758K (GAA/AAA)	SNP		1	1
NC_003296	378679	RSp0291	hemolysin secretion‑like transmembrane protein	G-A	V315V (GTC/GTT)	SNP		1	1
NC_003296	429439	RSp0328	transcription regulator protein	G-A	L101L (CTG/TTG)	SNP		1	1
NC_003296	466226	RSp0361	3‑oxoacyl‑(acyl carrier protein) synthase I	G-A	D342D (GAC/GAT)	SNP		1	1
NC_003296	548781	RSp0436	transcription regulator protein	C-T	G199R (GGG/AGG)	SNP		1	1
NC_003296	666725	RSp0532 / RSp0533	putative aminopeptidase transmembrane protein/hypothetical protein	G-A	intergenic (‑195/+467)	SNP		1	1
NC_003296	1257417	RSp0997	transcription regulator protein	C-T	L83F (CTC/TTC)	SNP		1	1
NC_003296	1269077	RSp1006	putative eps aminotransferase protein	A-G	L263P (CTG-CCG)	SNP		1	1
NC_003296	1781593	RSp1417	transmembrane efflux transmembrane protein	G-A	V310V (GTC/GTT)	SNP		1	1
NC_003296	1866390	RSp1486	hypothetical protein	G-A	P147S (CCG/TCG)	SNP		1	1
NC_003296	2009164	RSp1600 -/- RSp1601	hypothetical protein/hypothetical protein	C-T	intergenic (-146/+240)	SNP		1	1
NC_003295	1820290	tISRso18	ISRSO18‑transposase protein	C-T	G317S (GGT/AGT)	SNP		1	1
CU633751	373524	betB3	betaine aldehyde dehydrogenase, NAD‑dependent	G-A	L424F (CTT/TTT)	SNP		1
CU633751	373768	betB3	betaine aldehyde dehydrogenase, NAD‑dependent	G-A	A342A (GCC/GCT)	SNP		1
NC_003295	3064102	mraY	phospho-N-acetylmuramoyl-pentapeptide transferase	C-T	P264S (CCA/TCA)	SNP		1
CU633751	305256	nodS	NodS methyl transferase	C-T	E6K (GAA/AAA)	SNP		1
CU633751	7971	pRALTA_0006	putative restriction endonuclease/methyltransferase	T-C	L707L (TTG/CTG)	SNP		1
CU633751	162633	pRALTA_0192	conserved hypothetical protein	G-A	E179K (GAA/AAA)	SNP		1
CU633751	170932	pRALTA_0201	conserved hypothetical protein; putative exported protein	C-T	W122* (TGG/TAG)	SNP		1
CU633751	171723	pRALTA_0202	putative prepilin type IV pili (pilS homolog)	G-A	V37V (GTC/GTT)	SNP		1
CU633751	299730	pRALTA_0349	conserved hypothetical protein	G-A	L26L (CTC/CTT)	SNP		1
CU633751	452555	pRALTA_0532 +/+ pRALTA_0534	transposase fragment, IS5 family; transposase fragment, IS4 family	C-T	intergenic (+94/-315)	SNP		1
NC_003295	865430	RSc0823	conserved protein of unknown function	C-T	P117L (CCA/CTA)	SNP		1
NC_003295	929446	RSc0887	putative hemagglutinin-related protein	G-A	G2731S (GGC/AGC)	SNP		1
NC_003295	2671311	RSc2462	putative Luciferase-like monooxygenase	C-T	Y210Y (TAC/TAT)	SNP		1
NC_003295	3467484	RSc3205	putative cation efflux system protein precursor, acriflavin resistance protein domain	C-T	G133E (GGG/GAG)	SNP		1
NC_003296	97230	RSp0086	putative rhs-related protein	G-A	T713T (ACG/ACA)	SNP		1
NC_003296	183626	RSp0159	hypothetical protein	C-T	E35K (GAA/AAA)	SNP		1
NC_003296	183627	RSp0159	hypothetical protein	G-A	K34K (AAG/AAA)	SNP		1
NC_003296	686701	RSp0544	hypothetical protein	C-A	V92V (GTC-GTA)	SNP		1
NC_003296	728322	RSp0593 -/+ RSp0594	conserved protein of unknown function; conserved protein of unknown function	G-A	intergenic (-599/-204)	SNP		1
NC_003296	925561	RSp0736	putative transmembrane protein	C-T	E79K (GAA/AAA)	SNP		1
NC_003296	973743	RSp0770	hypothetical protein	G-A	G37D (GGT/GAT)	SNP		1
NC_003296	1992319	RSp1588	remnant of a transposase gene protein	C-T	D108D (GAC/GAT)	SNP		1
NC_003296	1992320	RSp1588	remnant of a transposase gene protein	C-T	L109F (CTT/TTT)	SNP		1
NC_003295	873558	secA	putative preprotein translocase subunit seca (Atpase, rna helicase)-related protein	C-T	P433L (CCC/CTC)	SNP		1
NC_003296	1186904	accC	Biotin carboxylase (Acetyl-CoA carboxylase subunit A) (ACC)	C-T	P246P (CCG/CCA)	SNP			1
NC_003296	331800	aer	Flavoprotein, mediates positive aerotactic responses; signal transducer	G-A	S472L (TCG/TTG)	SNP			1
NC_003295	1154629	aspC	aspartate aminotransferase protein	C-T	L205L (CTC/CTT)	SNP			1
NC_003296	10973	dctB1	C4‑dicarboxylate transport sensor kinase transcription regulator protein	C-T	I528I (ATC/ATT)	SNP			1
NC_003296	367084	dinF	DNA-damage-inducible SOS response protein	C-T	A207V (GCC/GTC)	SNP			1
NC_003296	367085	dinF	DNA-damage-inducible SOS response protein	C-T	A207A (GCC/GCT)	SNP			1
NC_003296	1054286	exuT1	hexuronate transporter transmembrane protein	C-T	L40L (CTC/CTT)	SNP			1
NC_003296	464771	fabF2	3‑oxoacyl‑(acyl carrier protein) synthase II	G-T	R30R (CGC/CGA)	SNP			1
NC_003295	2098078	gpFII -/- gpFI	bacteriophage P2 major tail sheath protein GPFII; bacteriophage P2 major tail sheath protein GPFI	C-T	intergenic (-14/+18)	SNP			1
NC_003295	3713020	gyrB	DNA gyrase, subunit B (type II topoisomerase)	G-A	F53F (TTC/TTT)	SNP			1
NC_003296	372334	hmsH	putative hemin‑binding outer membrane transmembrane protein	G-A	*817* (TGA/TAA)	SNP			1
NC_003296	375226	hmsR	N‑glycosyltransferase PgaC	G-A	E236E (GAG/GAA)	SNP			1
NC_003295	2947813	phcQ	response regulator transcription regulator protein	C-T	R154C (CGC/TGC)	SNP			1
CU633751	134103	pRALTA_0153 -/- pRALTA_0154	hypothetical protein/putative ATPase	C-T	intergenic (-47/+53)	SNP			1
CU633751	174339	pRALTA_0205	putative type IV secretion apparatus, ATPase component (pilQ homolog)	G-A	P324S (CCG/TCG)	SNP			1
CU633751	174338	pRALTA_0205	putative type IV secretion apparatus, ATPase component (pilQ homolog)	G-A	P324L (CCG/CTG)	SNP			1
CU633751	474906	pRALTA_0572	putative modular protein; sulfotransferase N_term, MSF transporter C_term	C-T	L549L (CTC/CTT)	SNP			1
CU633751	267251	RALSOp_0246	protein of unknown function	G-A	V14V (GTG/GTA)	SNP			1
NC_003295	3237028	rplV	50S ribosomal protein L22	G-A	L27L (CTG/TTG)	SNP			1
NC_003295	273956	RSc0246	putative calcium binding hemolysin protein	T-G	L417L (CTA/CTC)	SNP			1
NC_003295	273965	RSc0246	putative calcium binding hemolysin protein	A-G	N414N (AAT/AAC)	SNP			1
NC_003295	295050	RSc0262	2-ketoacid reductase	G-A	L209L (CTC/CTT)	SNP			1
NC_003295	664492	RSc0617 / RSc0618	signal peptide protein/recombination associated protein	G-A	intergenic (‑212/‑317)	SNP			1
NC_003295	664493	RSc0617 -/+ RSc0618	signal peptide protein/recombination associated protein	G-A	Intergenic (-213/-317)	SNP			1
NC_003295	1053987	RSc1003	carboxypeptidase	C-T	G67E (GGG/GAG)	SNP			1
NC_003295	1152414	RSc1094	transcriptional regulatory DNA‑binding transcription regulator protein	C-T	A154A (GCC/GCT)	SNP			1
NC_003295	1314007	RSc1240	Putative fructokinase (iolC)	C-T	L511L (CTG/CTA)	SNP			1
NC_003295	1367364	RSc1285	hypothetical protein	C-T	A170V (GCC/GTC)	SNP			1
NC_003295	1410573	RSc1325	hypothetical protein	G-A	L100L (CTC/CTT)	SNP			1
NC_003295	1787511	RSc1660	conserved protein of unknown function	C-T	G261E (GGA/GAA)	SNP			1
NC_003295	1822551	RSc1706	conserved protein of unknown function	G-A	P86S (CCT/TCT)	SNP			1
NC_003295	1870379	RSc1748	hypothetical protein	G-A	F36F (TTC/TTT)	SNP			1
NC_003295	1954613	RSc1806	polyketide synthase protein	G-A	P1336P (CCC/CCT)	SNP			1
NC_003295	2079056	RSc1893	hypothetical protein	G-A	A487A (GCC/GCT)	SNP			1
NC_003295	2163259	RSc1986 -/- asd	hypothetical protein/aspartate‑semialdehyde dehydrogenase	G-A	intergenic (‑138/+251)	SNP			1
NC_003295	2483116	RSc2289	cytochrome c1 precursor protein	G-A	G114G (GGG/GGA)	SNP			1
NC_003295	2669061	RSc2460	conserved protein of unknown function, DUF218	C-T	E85K (GAG/AAG)	SNP			1
NC_003295	3440212	RSc3181	putative peptidyl-prolyl isomerase signal peptide protein	C-T	E100E (GAG/GAA)	SNP			1
NC_003296	202744	RSp0165 -/- cysC2	hypothetical protein/adenylylsulfate kinase	G-A	intergenic (‑10329/+5068)	SNP			1
NC_003296	232379	RSp0189 -/+ RSp0190	hypothetical protein/hypothetical protein	C-T	intergenic (‑11/‑360)	SNP			1
NC_003296	330998	RSp0254	hypothetical protein	G-A	E977K (GAA/AAA)	SNP			1
NC_003296	361841	RSp0279	protein of unknown function	C-T	D378N (GAT/AAT)	SNP			1
NC_003296	586592	RSp0471	putative general secretion pathway gspg-related transmembrane protein	C-T	G8S (GGC/AGC)	SNP			1
NC_003296	624203	RSp0500	conserved hypothethical protein	G-A	I26I (ATC/ATT)	SNP			1
NC_003296	965175	RSp0764	hypothetical protein	G-A	P473S (CCG/TCG)	SNP			1
NC_003296	1505571	RSp1183	Type I secretion adaptor protein (HlyD family)	G-A	G336E (GGG/GAG)	SNP			1
NC_003296	1565684	RSp1230	hypothetical protein	C-T	G53G (GGG/GGA)	SNP			1
NC_003296	1565685	RSp1230	hypothetical protein	C-T	G53E (GGG/GAG)	SNP			1
NC_003296	1720322	RSp1367 -/+ nosZ	lipoprotein/nitrous‑oxide reductase	G-A	intergenic (‑1/‑228)	SNP			1
NC_003296	1832482	RSp1457	putative cation‑efflux system signal peptide protein	T-A	V248D (GTC/GAC)	SNP			1
NC_003296	1839302	RSp1460 -/+ RSp1461	putative type III effector; conserved exported protein of unknown function	G-A	intergenic (-605/-160)	SNP			1
NC_003296	1935025	RSp1539	putative hemagglutinin-related protein	G-A	L269F (CTC/TTC)	SNP			1
NC_003295	3551590	sdaA2	L‑serine dehydratase	G-A	G315D (GGC/GAC)	SNP			1
NC_003296	51991	soxA1	sarcosine oxidase subunit alpha	C-T	L7L (CTC/CTT)	SNP			1
NC_003296	1262454	tek	TEK signal peptide protein	C-T	G560R (GGG/AGG)	SNP			1
NC_003295	126342	thiE1	thiamine‑phosphate pyrophosphorylase protein	G-A	A218V (GCC/GTC)	SNP			1
NC_003295	232947	tISRso1 +/- RSc0209	ISRSO1‑transposase protein/hypothetical protein	G-A	intergenic (+209/+89)	SNP			1
CU633751	193591	traG	type IV secretory pathway, conjugative coupling factor protein (putative protein precursor), putative channel-forming protein, putative ATPase	C-T	A386V (GCC/GTC)	SNP			1
CU633751	184141	trbF	type IV secretory pathway, conjugal transfert protein (putative precursor)	G-A	F224F (TTC/TTT)	SNP			1
CU633751	191081	trbL	Type IV secretory pathway, conjugal transfert protein, putative permease	C-T	P312S (CCC/TCC)	SNP			1
NC_003295	1345925	ugpE	SN‑glycerol‑3‑phosphate transmembrane ABC transporter protein	C-T	P108L (CCG/CTG)	SNP			1
NC_003295	2204151	ureG	Urease accessory protein	G-A	F197F (TTC/TTT)	SNP			1
a signals + and - represent the localization of the gene in the positive or in the negative DNA strand, respectively. b Indels are separated by group, as insertions or deletions. Δ, deletion of one or more nucleotide in the DNA sequence. +, insertion of one or more nucleotide in the DNA sequence. c Intergenic (x/x), negative values of “x” represent the distance between the mutation position and t…

## Sheet: lineage M
Table S5. Mutations present in the evolved clones from the lineage M represented in Fig. 2.
Replicon	Position	Genea	Description	Mutationb	Change effectc	Mutation type	CBM356 (ancestor of lineage M)	Clone M5	Clone M6
NC_003295	1784689	RSc1656	conserved protein of unknown function	C-T	A80V (GCC-GTC)	SNP	1	1	1
NC_003295	1808337	RSc1690	putative phage hk97 tail length tape measure-related protein	G-A	R462Q (CGG-CAG)	SNP	1	1	1
NC_003295	2098504	RSc1918	gpFI, bacteriophage P2 major tail sheath protein GPFI	G-A	E256E (GAG-GAA)	SNP	1	1	1
NC_003295	2241517	pnp	pnp, Polyribonucleotide nucleotidyltransferase	C-T	F107F (TTC-TTT)	SNP	1	1	1
NC_003296	382369	RSp0294	putative hemolysin-type calcium-binding protein	G-A	A17A (GCG-GCA)	SNP	1	1	1
NC_003296	799949	RSp0641	putative non ribosomal peptide synthetase protein	A-G	E5901E (GAA-GAG)	SNP	1	1	1
NC_003296	871369	RSp0684	conserved hypothethical protein	C-T	S202L (TCG-TTG)	SNP	1	1	1
NC_003296	956255	RSp0758	putative lipoprotein yddW precursor	C-T	P216S (CCC-TCC)	SNP	1	1	1
NC_003296	1089958	hrcV	hrcV, Hypersensitivity response secretion protein hrcV, Type III secretory pathway component	C-T	Q589* (CAG-TAG)	SNP	1	1	1
NC_003296	1311169	RSp1033+/+RSp1034	hypothetical protein/conserved exported protein of unknown function	G-A	intergenic (+481/-67)	SNP	1	1	1
NC_003296	1432718	RSp1137	putative rhs-related transmembrane protein	G-A	K1437K (AAG-AAA)	SNP	1	1	1
NC_003296	1641605	RSp1290	putative type 4 fimbrial biogenesis transmembrane precursor pilW-related protein (pilW)	G-A	M45I (ATG-ATA)	SNP	1	1	1
NC_003296	1750767	fliA	RNA polymerase sigma factor for flagellar operon	G-A	E200E (GAG-GAA)	SNP	1	1	1
NC_003296	1931254	RSp1539	putative hemagglutinin-related protein	C-T	L1526L (CTG-TTG)	SNP	1	1	1
NC_003296	1944922	RSp1545	Hemolysin; Filamentous haemagglutinin	C-T	S739S (AGC-AGT)	SNP	1	1	1
NC_003296	1991373	RSp1586	conserved protein of unknown function	C-T	S7L (TCA-TTA)	SNP	1	1	1
CU633751	10633	pRALTA_0007-/-pRALTA_0008	conserved hypothetical protein / Helicase fragment, SNF2 family	G-A	intergenic (-86/+226)	SNP	1	1	1
CU633751	324358	fixC	Electron-transferring-flavoprotein dehydrogenase	G-A	E288K (GAA-AAA)	SNP	1	1	1
CU633751	329708	nifB	NifB FeMo cofactor biosynthesis protein	C-G	P201R (CCG-CGG)	SNP	1	1	1
NC_003295	2759379	murB	UDP‑N‑acetylenolpyruvoylglucosamine reductase oxidoreductase protein	C-T	P234S (CCG-TCG)	SNP		1	1
CU633751	305695	nodA	NodA N‑acyltransferase	G-A	A87A (GCC-GCT)	SNP		1	1
NC_003295	2945312	phcS	transmembrane sensor histidine kinase transcription regulator protein	T-G	L161R (CTG-CGG)	SNP		1	1
CU633751	405678	pRALTA_0473	transposase, IS5 family	C-T	L74L (CTC-CTT)	SNP		1	1
NC_003295	282548	RSc0251	hypothetical protein	T-A	S100S (TCT-TCA)	SNP		1	1
NC_003295	2487850	RSc2294	hypothetical protein	G-A	Y202Y (TAC-TAT)	SNP		1	1
NC_003295	322207	vsrA	transmembrane sensor kinase vsrA transcription regulator protein	Δ1 bp	Frameshift	Deletion		1	1
NC_003296	82294	fdhA	formate dehydrogenase similar to ydeP, related to acid resistance with formate dehydrogenase/DMSO reductase	C-T	D706D (GAC/GAT)	SNP			1
NC_003296	82298	fdhA	formate dehydrogenase similar to ydeP, related to acid resistance with formate dehydrogenase/DMSO reductase	A-G	T708A (ACC/GCC)	SNP			1
CU633751	327954	nifV	Homocitrate synthase	G-A	I251I (ATC-ATT)	SNP			1
NC_003296	1038946	ripFA1	Type III effector protein (avrpphf family)	C-T	S14F (TCT/TTT)	SNP			1
NC_003295	133826	RSc0114	conserved hypothetical protein, Putative 2-nitropropane dioxygenase	Δ6 bp	Frameshift	Deletion			1
NC_003295	233346	RSc0209	conserved membrane protein of unknown function	G-A	A35V (GCC/GTC)	SNP			1
NC_003295	1052642	RSc1003	putative Carboxypeptidase S1	C-T	A515A (GCG/GCA)	SNP			1
NC_003295	1950557	RSc1806	putative polyketide synthase	G-C	P2688P (CCC/CCG)	SNP			1
NC_003295	2473761	RSc2277 (paeA)	hypothetical protein	C-T	S212F (TCC-TTC)	SNP			1
NC_003296	718187	TIS1421b +/+ RSp0583	IS1421‑transposase protein B/exoglucanase A	G-A	intergenic (+377/‑44)	SNP			1
a signals + and - represent the localization of the gene in the positive or in the negative DNA strand, respectively. b Indels are separated by group, as insertions or deletions. Δ, deletion of one or more nucleotide in the DNA sequence. +, insertion of one or more nucleotide in the DNA sequence. c Intergenic (x/x), negative values of “x” represent the distance between the mutation position and t…

## Sheet: lineage X
Table S5. Mutations present in the evolved clone X6 from the lineage X represented in Fig. 2.
Replicon	Position	Genea	Description	Mutationb	Change effectc	Mutation type	RCM1865 (hrpG-efpR)	Clone X6
NC_003296	1083060	hrpG	Transcriptional regulator of hrp gene cluster, OmpR family	C-T	Q81* (CAG-TAG)	SNP	1	1
NC_003295	1155501	efpR	transcription regulator protein	G-A	E66K (GAG-AAG)	SNP	1	1
NC_003295	1377666	emrB	multidrug resistance B (translocase) transmembrane protein	G-A	A66A (GCC-GCT)	SNP		1
NC_003295	3025768	ffh	putative signal recognition particle protein	2 bp-AG	coding (1136‑1137/1431nt)	SNP		1
NC_003296	1778096	flhD -/- RSp1414	transcriptional activator FlhD/hypothetical protein	+G	intergenic (‑505/+247)	Insertion		1
NC_003296	314518	glgA -/- RSp0243	glycogen synthase/hemin transport protein	Δ1 bp	intergenic (‑201/+181)	Deletion		1
NC_003295	558595	gloA -/- RSc0521	lactoylglutathione lyase/hypothetical protein	+T	intergenic (‑273/+461)	Insertion		1
NC_003295	558597	gloA -/- RSc0521	lactoylglutathione lyase/hypothetical protein	A-G	intergenic (‑275/+459)	SNP		1
NC_003296	1589875	hipB +/+ RSp1255	putative transcription regulator protein/hypothetical protein	+G	intergenic (+790/‑639)	Insertion		1
NC_003295	3181967	hisD -/- murA	histidinol dehydrogenase/UDP‑N‑acetylglucosamine 1‑carboxyvinyltransferase	+C	intergenic (‑173/+543)	Insertion		1
NC_003296	1083236	hrpG	response regulator transcription regulator protein	A-G	V22A (GTG-GCG)	SNP		1
NC_003295	821264	katGa	peroxidase/catalase oxidoreductase protein	+G	frameshift	Insertion		1
NC_003296	1232341	narJ	putative respiratory nitrate reductase oxidoreductase protein	C-G	P172P (CCC-CCG)	SNP		1
NC_003295	3022337	pehS	transmembrane sensor histidine kinase transcription regulator protein	A-C	L298W (TTG-TGG)	SNP		1
NC_003296	1138461	popF2 +/- RSp0901	secreted protein POPF2/hypothetical protein	Δ1 bp	intergenic (+62/+169)	Deletion		1
CU633751	40454	pRALTA_0034 -/+ pRALTA_0036	hypothetical protein; putative membrane protein/hypothetical protein	G-A	intergenic (‑148/‑104)	SNP		1
CU633751	113400	pRALTA_0124	conserved hypothetical protein, DUF955	C-T	S52L (TCA-TTA)	SNP		1
CU633751	131729	pRALTA_0149 +/- pRALTA_0150	putative Histone‑like DNA‑binding protein/hypothetical protein	C-A	intergenic (+16/+128)	SNP		1
CU633751	131735	pRALTA_0149 +/- pRALTA_0150	putative Histone‑like DNA‑binding protein/hypothetical protein	Δ1 bp	intergenic (+22/+122)	Deletion		1
CU633751	131751	pRALTA_0149 +/- pRALTA_0150	putative Histone‑like DNA‑binding protein/hypothetical protein	2 bp-GC	intergenic (+38/+105)	SNP		1
CU633751	255558	pRALTA_0301	Phage integrase	C-T	L156L (CTC-CTT)	SNP		1
CU633751	387960	pRALTA_0449 -/- pRALTA_0450	Cytochrome P450‑terp/conserved hypothetical protein; putative exported protein	G-A	intergenic (‑28/+225)	SNP		1
CU633751	412447	pRALTA_0482	transposase, IS66 family	A-T	E134V (GAG-GTG)	SNP		1
CU633751	420861	pRALTA_0492 -/- pRALTA_0493	hypothetical protein/transposase fragment, IS30 family	C-T	intergenic (‑143/+606)	SNP		1
CU633751	479002	pRALTA_0575 +/+ pRALTA_0576	conserved hypothetical protein; putative aminotransferase/transposase, IS4 family	T-C	intergenic (+226/‑96)	SNP		1
CU633751	483893	pRALTA_0580 -/+ cspA	transposase, IS3 family/major cold shock protein	A-G	intergenic (‑213/‑230)	SNP		1
CU633751	494657	pRALTA_0598	hypothetical protein	G-A	E15K (GAA-AAA)	SNP		1
CU633751	550712	pRALTA_0665	hypothetical protein	C-G	R77G (CGC-GGC)	SNP		1
NC_003295	3245981	recQ	ATP‑dependent DNA helicase protein	2 bp-GC	coding (1465‑1466/1914nt)	SNP		1
NC_003295	3236004	rpsC	30S ribosomal protein S3	G-A	S255F (TCC-TTC)	SNP		1
NC_003295	116046	RSc0102	putative calcium binding hemolysin protein	A-G	T630T (ACT-ACC)	SNP		1
NC_003295	116049	RSc0102	putative calcium binding hemolysin protein	G-A	D629D (GAC-GAT)	SNP		1
NC_003295	230143	RSc0207	putative transporter transmembrane protein	C-T	S15F (TCC-TTC)	SNP		1
NC_003295	234206	RSc0211	hypothetical protein	G-A	P161P (CCC-CCT)	SNP		1
NC_003295	291364	RSc0257	ankyrin repeat‑containing protein	G-A	G713E (GGG-GAG)	SNP		1
NC_003295	298851	RSc0265 -/- bioB	acyl‑CoA carboxylase subunit alpha/biotin synthase protein	T-A	intergenic (‑207/+389)	SNP		1
NC_003295	321491	RSc0288 +/+ vsrA	hypothetical protein/transmembrane sensor kinase vsrA transcription regulator protein	Δ1 bp	intergenic (+68/‑429)	Deletion		1
NC_003295	502981	RSc0471	putative transferase protein	C-T	P104S (CCG-TCG)	SNP		1
NC_003295	522211	RSc0485 -/+ ttuD2	hypothetical protein/putative hydroxypyruvate reductase oxidoreductase protein	+G	intergenic (‑721/‑540)	Insertion		1
NC_003295	582168	RSc0538 -/+ rhlE1	putative transcription regulator protein/ATP‑dependent RNA helicase protein	C-T	intergenic (‑460/‑668)	SNP		1
NC_003295	647009	RSc0601	hypothetical protein	A-G	V419V (GTT-GTC)	SNP		1
NC_003295	1169159	RSc1112	putative transcription regulator protein	+GC	frameshift	Insertion		1
NC_003295	1491563	RSc1396 +/+ RSc1397	putative transmembrane protein/hypothetical protein	+C	intergenic (+2912/‑854)	Insertion		1
NC_003295	1587426	RSc1480	lipoprotein transmembrane	C-T	I38I (ATC-ATT)	SNP		1
NC_003295	1594989	RSc1491	phage‑related protein	Δ1 bp	frameshift	Deletion		1
NC_003295	1618523	RSc1516	putative membrane‑bound lytic murein transglycosylase‑like lipoprotein	+G	frameshift	Insertion		1
NC_003295	2036232	RSc1853	multidrug resistance transmembrane protein	+CGCGG	frameshift	Insertion		1
NC_003295	2036235	RSc1853	multidrug resistance transmembrane protein	+G	frameshift	Insertion		1
NC_003295	2037040	RSc1854	putative outer membrane multidrug resistance lipoprotein	C-T	V406M (GTG-ATG)	SNP		1
NC_003295	2114208	RSc1939	terminase (ATPase subunit) related protein	+G	frameshift	Insertion		1
NC_003295	2201129	RSc2022 +/+ RSc2023	hypothetical protein/hypothetical protein	+TGCGTGGC	intergenic (+119/‑17)	Insertion		1
NC_003295	2211739	RSc2039	ABC transporter permease	2 bp-TT	coding (1119‑1120/1191nt)	SNP		1
NC_003295	2473453	RSc2277 (paeA)	hypothetical protein	Δ1 bp	frameshift	Deletion		1
NC_003295	3658484	RSc3392 +/- tISRso5	response regulator transcription regulator protein/ISRSO5‑transposase protein	Δ1 bp	intergenic (+579/+900)	Deletion		1
NC_003296	202311	RSp0165 -/- cysC2	hypothetical protein/adenylylsulfate kinase	Δ1 bp	intergenic (‑9896/+5501)	Deletion		1
NC_003296	202440	RSp0165 -/- cysC2	hypothetical protein/adenylylsulfate kinase	Δ1 bp	intergenic (‑10025/+5372)	Deletion		1
NC_003296	221619	RSp0177	hypothetical protein	C-T	S403F (TCC-TTC)	SNP		1
NC_003296	393697	RSp0296	hypothetical protein	2 bp-GC	coding (91‑92/7017nt)	SNP		1
NC_003296	511234	RSp0403 +/- RSp0404	putative signal peptide protein/hypothetical protein	+C	intergenic (+2154/+1380)	Insertion		1
NC_003296	556470	RSp0443	transcription regulator protein	G-A	A113T (GCC-ACC)	SNP		1
NC_003296	624166	RSp0500	hypothetical protein	C-T	E39K (GAA-AAA)	SNP		1
NC_003296	636645	RSp0511	putative signal peptide protein	G-A	G53S (GGC-AGC)	SNP		1
NC_003296	648647	RSp0519 -/- RSp0520	hypothetical protein/manganese transport protein MntH	+GC	intergenic (‑252/+20)	Insertion		1
NC_003296	684728	RSp0541	hypothetical protein	C-T	S30F (TCT-TTT)	SNP		1
NC_003296	851150	RSp0670	transporter lipoprotein transmembrane	Δ1 bp	frameshift	Deletion		1
NC_003296	1131221	RSp0894	acetaldehyde dehydrogenase	C-T	A292A (GCC-GCT)	SNP		1
NC_003296	1241133	RSp0985 -/- gbd2	transporter transmembrane protein/putative NAD‑dependent 4‑hyddoxybutyrate dehydrogenase oxidoreductase protein	+G	intergenic (‑66/+203)	Insertion		1
NC_003296	1791236	RSp1422	putative peptide synthetase protein	C-T	E652K (GAA-AAA)	SNP		1
NC_003296	1881314	RSp1499	putative pili assembly chaperone transmembrane protein	Δ1 bp	frameshift	Deletion		1
NC_003296	1894678	RSp1510 +/+ RSp1511	hypothetical protein/hypothetical protein	(C)6-5	intergenic (+1628/‑461)	Deletion		1
NC_003296	1926464	RSp1536	hemagglutinin‑like signal peptide protein	T-G	V26I (GTA-ATC)	SNP		1
NC_003296	1926466	RSp1536	hemagglutinin‑like signal peptide protein	C-T	V26I (GTA-ATC)	SNP		1
NC_003296	1983048	RSp1580	hypothetical protein	G-A	R48R (AGG-AGA)	SNP		1
NC_003295	231994	tISRso1	ISRSO1‑transposase protein	C-T	I27I (ATC-ATT)	SNP		1
NC_003296	700398	tISRso16b	ISRSO16‑transposase ORFB protein	G-A	E226K (GAG-AAG)	SNP		1
a signals + and -represent the localization of the gene in the positive or in the negative DNA strand, respectively. b Indels are separated by group, as insertions or deletions. Δ, deletion of one or more nucleotide in the DNA sequence. +, insertion of one or more nucleotide in the DNA sequence. cintergenic (x/x), negative values of “x” represent the distance between the mutation position and the…
