# Supplementary material for: Disruption of putrescine export in experimentally evolved Ralstonia pseudosolanacearum enhances symbiosis with Mimosa pudica
Source: mBio. 2025 Dec 2;17(1):e01225-25. doi: 10.1128/mbio.01225-25 (PMC12802222; doi:10.1128/mbio.01225-25)
Supplement: Table S6 — PCR primers. [file mbio.01225-25-s0008.xlsx]

## Sheet: Feuil1
Table S6. Primers used in this study
Forward primer name	Forward primer sequence 5'-3'	Reverse primer name	Reverse primer sequence 5'-3'	Amplified region	Product length
oCBM4077	CTCCTGCATCAGCACTTC	oCBM4078	GGATGGACGCGTACATTC	Amplification of 6 kb fragment around the mutation V321G position 2474088 in paeA	6085 bp
oCBM4079	GCGCGACGACATCGTCTACTTC	oCBM4080	TCGACGCTCTCGCTCTTCTTGG	Amplification of a fragment around the mutation V321G position 2474088 in paeA for sequencing the region	558 bp
oCBM4339	CAACGAATACGGGCTGGTGCT	oCBM4080	TCGACGCTCTCGCTCTTCTTGG	Screening oligos for detecting the wild-type allele of paeA (sequence position 2474088)	263 bp
oCBM4340	CAACGAATACGGGCTGGTGCG	oCBM4080	TCGACGCTCTCGCTCTTCTTGG	Screening oligos for detecting the mutant allele of paeA (sequence position 2474088)	263 bp
oCBM5016	CCCAAGCTTCGATAGCCCTTGTCCCACAG	oCBM5017	GCTCTAGAGGATCAGCGTGACCAGAAC	Amplification of the region upstream of paeA for cloning into the pEX18Tc plasmid to delete the gene (HindIII and XbaI overhang restriction sites)	942 bp
oCBM5018	GCTCTAGATCCTGAGCGGCGAACATG	oCBM5019	CGGGATCCGCCGCATGTGACTTTCTGAC	Amplification of the region downstream of paeA for cloning into the pEX18Tc plasmid to delete the gene (BamHI and XbaI overhang restriction sites)	748 bp
oCBM5020	CTGCGGCAGGATCTCGAAG	oCBM5021	CGTTGAATCGTTGCGGTGC	Amplification around the deleted paeA region to verify paeA deletion mutants	3192 bp if the region is wild-type / 1904 bp if the region is deleted
oCBM4957	CCCAAGCTTAGCTGCTATCCGGATGTTCG	oCBM4958	GCTCTAGATCCTCAGTCTGCGGTGTTTC	Amplification of the region upstream of nifH for cloning into the pEX18Tc plasmid to delete the gene (HindIII and XbaI overhang restriction sites)	797 bp
oCBM4959	GCTCTAGATGGACTACGCGATGACCAC	oCBM4960	CGGGATCCGGGTGTTCTCTAGTTCCGCC	Amplification of the region downstream of nifH for cloning into the pEX18Tc plasmid to delete the gene (BamHI and XbaI overhang restriction sites)	817 bp
oCBM5012	TTCCAGTGACTGTCGAAGCT	oCBM5013	TAGTTCCGCCAATGTACCGT	Amplification around the deleted nifH region to verify nifH deletion mutants	2751 bp if the region is wild-type / 1737 bp if the region is deleted
oCBM5014	TCATCGTTGGGTGTGATCCA	oCBM5015	GTTCTGCATGCTGGACTACG	Amplification of an internal fragment of nifH to verify nifH deletion mutants	561 bp if the gene is wild-type / 0 bp if the gene is deleted
oCBM1033	GCTCTAGAGCGTGTTCTGCGAGGTAGT	oCBM1697	CGGGATCCTCATAGACGACCATAATGGT	Amplification of the promoter region of nifH to construct a pnifH-gus fusion.	668 bp
oCBM5012	TTCCAGTGACTGTCGAAGCT	proR	TTCACGGGTTGGGGTTTCTACA	Amplification to verify the integration of the nifH promoter-gus fusion at the nifH locus.	1000 bp
oCBM5687	TGAAGACCGTGCCTCATTCC	oCBM5688	TAGAGGGAGGCGGACATTGA	Amplification of a fragment of the Mimosa pudica MpudA1P6v1r1_Scf09g0369161 endocing an arginine decarboxylase for qPCR	127 bp
oCBM5022	TGGTGAAAGAGGCACTGTTG	oCBM5023	TATGCTTTGGCCCATGCATTG	Amplification of a fragment of the Mimosa pudica MpudA1P6v1r1_Scf07g0334541 encoding a globin-like protein for qPCR	88 bp
oCBM4797	AGCACTGCTGAAGACAATAG	oCBM4798	AGTTGCCAACCCATCATAAG	Amplification of a fragment of the Mimosa pudica MpudA1P6v1r1_Scf29g0605241 encoding a globin-like protein for qPCR	94 bp
oCBM5685	CACTTTCGAGGACCAACACG	oCBM5686	GGAAGGATGGTGTGTGAGTGT	Amplification of a fragment of the Mimosa pudica MpudA1P6v1r1_Scf15g0080361 encoding a putative PR10 protein for qPCR	84 bp
oCBM4991	TGGGTCAATTCTGCTAGATG	oCBM4992	TTTGGGAATGCTGTCTTCTC	Amplification of a fragment of the Mimosa pudica MpudA1P6v1r1_Scf04g0255631 ecoding a putative peroxidase for qPCR	60 bp
oCBM5683	AGCCACCACGATGTTACTGG	oCBM5684	CCCCAAGATTTGCATGCGTG	Amplification of a fragment of the Mimosa pudica MpudA1P6v1r1_Scf32g0613491 encoding a putative gibberellin 3-beta-dioxygenase for qPCR	98 bp
oCBM4746	TTGATCTTTGCAGGGAAACAG	oCBM4747	CGAAGCACAAGATGAAGGGTA	Amplification of a fragment of the Mimosa pudica MpudA1P6v1r1_Scf06g0302791 encoding an ubiquitin-like protein for qPCR normalization	89 bp
oCBM4949	AAACCCGTATTCAGTCATGGTC	oCBM4950	AATCCCTCAATGCTCCTTACAC	Amplification of a fragment of the Mimosa pudica MpudA1P6v1r1_Scf39g0686881 encoding a putative helicase for qPCR normalization	65 bp
oCBM4901	TGCGATGGAAGGGAAAGTAG	oCBM4902	TCCTCTCACGACACAATCTG	Amplification of a fragment of the Mimosa pudica MpudA1P6v1r1_Scf10g0050861 encoding a putative helicase for qPCR normalization	89 bp
